# Supplementary material for: Effects of Temperature and Photoperiod on the Immature Development in Cassida rubiginosa Müll. and C. stigmatica Sffr. (Coleoptera: Chrysomelidae)
Source: Sci Rep. 2019 Jul 11;9:10047. doi: 10.1038/s41598-019-46421-3 (PMC6624315; doi:10.1038/s41598-019-46421-3)
Supplement: Supplementary file 3 — Dataset 1 [file 41598_2019_46421_MOESM3_ESM.xlsx]

## Sheet: Rubiginosa eggs
Day length	Temperature	Egg Dev. Time
12	15.975	17.75
12	15.975	17.75
12	15.975	17.75
12	15.975	17.75
12	15.975	17.75
12	15.975	17.75
12	15.975	17.75
12	15.975	17.75
12	15.975	17.75
12	15.975	17.75
12	15.975	18.75
12	15.975	18.75
12	15.975	16.75
12	15.975	16.75
12	15.975	16.75
12	15.975	16.75
12	15.975	16.75
12	15.975	17.75
12	15.975	17.75
12	15.975	17.75
12	15.975	17.75
12	15.975	18.6667
12	15.975	18.6667
12	15.975	18.6667
12	15.975	18.6667
12	15.975	18.6667
12	15.975	18.6667
12	15.975	18.6667
12	15.975	18.6667
12	15.975	18.6667
12	15.975	19.9167
12	15.975	19.9167
12	15.975	19.9167
12	15.975	19.9167
12	15.975	19.9167
12	15.975	20.75
12	15.975	18.9583
12	15.975	18.9583
12	15.975	19.7917
12	15.975	17.875
12	15.975	17.875
12	15.975	17.875
12	15.975	17.875
12	15.975	17.875
12	15.975	17.875
12	15.975	17.875
12	15.975	17.875
12	15.975	17.875
12	15.975	17.875
12	15.975	17.875
12	15.975	17.875
12	15.975	17.875
12	15.975	18.7083
12	15.975	18.7083
12	15.975	18.7083
12	15.975	18.7083
12	15.975	18.7083
12	15.975	18.7083
12	15.975	17.625
12	15.975	17.625
12	15.975	17.625
12	15.975	17.625
12	15.975	17.625
12	15.975	17.625
12	15.975	17.625
12	15.975	17.625
12	15.975	17.625
12	15.975	17.625
12	15.975	17.625
12	15.975	17.625
12	15.975	17.625
12	15.975	17.625
12	15.975	18.7083
12	15.975	18.7083
12	15.975	18.7083
12	15.975	18.7083
12	15.975	18.7083
12	15.975	18.7083
12	15.975	18.7083
12	15.975	18.7083
12	15.975	18.7083
12	15.975	18.7083
12	15.975	18.7083
12	15.975	19.75
12	15.975	19.75
12	18.698	10.75
12	18.698	10.75
12	18.698	10.75
12	18.698	10.75
12	18.698	11.75
12	18.698	11.75
12	18.698	11.75
12	18.698	11.75
12	18.698	11.75
12	18.698	11.75
12	18.698	11.75
12	18.698	12.9583
12	18.698	12.9583
12	18.698	12.9583
12	18.698	10.75
12	18.698	10.75
12	18.698	10.75
12	18.698	10.75
12	18.698	10.75
12	18.698	10.75
12	18.698	10.75
12	18.698	10.75
12	18.698	10.75
12	18.698	10.75
12	18.698	10.75
12	18.698	10.75
12	18.698	10.75
12	18.698	9.79166
12	18.698	9.79166
12	18.698	9.79166
12	18.698	9.79166
12	18.698	9.79166
12	18.698	11
12	18.698	11
12	18.698	11
12	18.698	11
12	18.698	11
12	18.698	11
12	18.698	11
12	18.698	11
12	18.698	11
12	18.698	11
12	18.698	11
12	18.698	11
12	18.698	11
12	18.698	9.91667
12	18.698	9.91667
12	18.698	10.9167
12	18.698	10.9167
12	18.698	10.9167
12	18.698	10.9167
12	18.698	10.9167
12	18.698	10.9167
12	18.698	10.9167
12	18.698	10.9167
12	18.698	10.9167
12	18.698	10.9167
12	18.698	10.9167
12	18.698	10.9167
12	18.698	10.9167
12	18.698	10.9167
12	18.698	10.9167
12	18.698	10.9167
12	18.698	9.83334
12	18.698	9.83334
12	18.698	9.83334
12	18.698	9.83334
12	18.698	9.83334
12	18.698	10.875
12	18.698	10.875
12	18.698	10.875
12	18.698	10.875
12	18.698	10.875
12	18.698	10.875
12	18.698	10.875
12	21.762	7.54167
12	21.762	7.54167
12	21.762	7.54167
12	21.762	7.54167
12	21.762	7.54167
12	21.762	7.54167
12	21.762	7.54167
12	21.762	7.54167
12	21.762	7.54167
12	21.762	7.54167
12	21.762	7.54167
12	21.762	7.54167
12	21.762	7.54167
12	21.762	7.54167
12	21.762	7.54167
12	21.762	8.5
12	21.762	8.5
12	21.762	6.54167
12	21.762	7.5
12	21.762	7.5
12	21.762	7.5
12	21.762	7.5
12	21.762	7.5
12	21.762	8.5
12	21.762	8.5
12	21.762	8.5
12	21.762	8.5
12	21.762	9.70834
12	21.762	10.7083
12	21.762	7.54166
12	21.762	7.54166
12	21.762	7.54166
12	21.762	7.54166
12	21.762	8.75
12	21.762	8.75
12	21.762	7.66667
12	21.762	7.66667
12	21.762	7.66667
12	21.762	7.66667
12	21.762	7.66667
12	21.762	7.66667
12	21.762	7.66667
12	21.762	7.66667
12	21.762	7.66667
12	21.762	7.66667
12	21.762	7.66667
12	21.762	7.66667
12	21.762	7.66667
12	21.762	7.66667
12	21.762	7.66667
12	21.762	7.66667
12	21.762	7.66667
12	21.762	7.66667
12	21.762	8.66667
12	21.762	8.66667
12	21.762	8.66667
12	21.762	8.66667
12	21.762	9.91667
12	21.762	6.58334
12	21.762	6.58334
12	21.762	6.58334
12	21.762	6.58334
12	21.762	8.83334
12	21.762	8.83334
12	21.762	8.83334
12	21.762	8.83334
12	24.992	5.45834
12	24.992	5.45834
12	24.992	5.45834
12	24.992	5.45834
12	24.992	5.45834
12	24.992	5.45834
12	24.992	5.45834
12	24.992	6.41667
12	24.992	7.5
12	24.992	5.41667
12	24.992	5.41667
12	24.992	5.41667
12	24.992	5.41667
12	24.992	5.41667
12	24.992	5.41667
12	24.992	5.41667
12	24.992	5.41667
12	24.992	6.5
12	24.992	6.5
12	24.992	6.5
12	24.992	6.5
12	24.992	6.5
12	24.992	6.5
12	24.992	6.5
12	24.992	6.5
12	24.992	6.5
12	24.992	6.5
12	24.992	6.5
12	24.992	6.5
12	24.992	6.5
12	24.992	6.5
12	24.992	5.41667
12	24.992	5.41667
12	24.992	5.41667
12	24.992	5.41667
12	24.992	5.41667
12	24.992	6.5
12	24.992	6.5
12	24.992	6.5
12	24.992	8.66667
12	24.992	8.66667
12	24.992	5.41667
12	24.992	5.41667
12	24.992	5.41667
12	24.992	5.41667
12	24.992	5.41667
12	24.992	5.41667
12	24.992	5.41667
12	24.992	6.33334
12	24.992	6.33334
12	24.992	6.33334
12	24.992	6.33334
12	24.992	6.33334
12	24.992	6.33334
12	24.992	6.33334
12	24.992	6.33334
12	24.992	6.33334
12	24.992	6.33334
12	24.992	6.33334
12	24.992	7.58334
12	27.57	4.16667
12	27.57	4.16667
12	27.57	4.16667
12	27.57	4.16667
12	27.57	5.16667
12	27.57	5.16667
12	27.57	5.16667
12	27.57	5.16667
12	27.57	5.16667
12	27.57	5.16667
12	27.57	5.16667
12	27.57	5.16667
12	27.57	5.16667
12	27.57	5.16667
12	27.57	5.16667
12	27.57	5.16667
12	27.57	5.16667
12	27.57	5.16667
12	27.57	5.16667
12	27.57	5.16667
12	27.57	5.16667
12	27.57	5.16667
12	27.57	5.16667
12	27.57	5.16667
12	27.57	5.16667
12	27.57	5.16667
12	27.57	5.16667
12	27.57	5.16667
12	27.57	5.16667
12	27.57	5.16667
12	27.57	5.16667
12	27.57	5.125
12	27.57	5.125
12	27.57	5.125
12	27.57	5.125
12	27.57	5.125
12	27.57	5.125
12	27.57	5.125
12	27.57	5.125
12	27.57	5.125
12	27.57	5.125
12	27.57	5.125
12	27.57	5.125
12	27.57	5.125
12	27.57	5.125
12	27.57	5.125
12	27.57	5.125
12	27.57	5.125
12	27.57	6.08334
12	27.57	5.125
12	27.57	5.125
12	27.57	5.125
12	27.57	5.125
12	27.57	5.125
12	27.57	5.125
12	27.57	5.125
12	27.57	5.125
12	27.57	5.125
12	27.57	5.125
12	27.57	5.125
12	27.57	5.125
12	27.57	5.125
12	27.57	5.125
12	27.57	5.125
12	27.57	5.125
12	27.57	5.125
12	27.57	5.125
12	27.57	5.125
12	27.57	5.125
12	27.57	4.91667
12	27.57	4.91667
12	27.57	4.91667
12	27.57	4.91667
12	27.57	4.91667
12	27.57	4.91667
12	27.57	4.91667
12	27.57	6
12	27.57	6
12	27.57	6
12	27.57	4.91667
12	27.57	4.91667
12	27.57	4.91667
12	27.57	4.91667
12	27.57	4.91667
12	27.57	4.91667
12	27.57	5.875
12	27.57	5.875
12	27.57	5.875
12	27.57	5.875
12	27.57	5.875
18	16.185	14.7083
18	16.185	15.7083
18	16.185	15.7083
18	16.185	15.7083
18	16.185	15.7083
18	16.185	15.7083
18	16.185	15.7083
18	16.185	15.7083
18	16.185	15.7083
18	16.185	15.7083
18	16.185	16.75
18	16.185	16.75
18	16.185	16.75
18	16.185	16.75
18	16.185	16.75
18	16.185	16.75
18	16.185	18.75
18	16.185	14.7083
18	16.185	14.7083
18	16.185	15.75
18	16.185	15.75
18	16.185	15.75
18	16.185	16.75
18	16.185	16.75
18	16.185	16.75
18	16.185	16.75
18	16.185	16.75
18	16.185	16.75
18	16.185	16.75
18	16.185	16.75
18	16.185	16.75
18	16.185	16.75
18	16.185	16.75
18	16.185	16.75
18	16.185	17.75
18	16.185	17.75
18	16.185	17.75
18	16.185	17.75
18	16.185	17.75
18	16.185	17.75
18	16.185	17.75
18	16.185	17.75
18	16.185	17.75
18	16.185	17.75
18	16.185	17.75
18	16.185	18.6667
18	16.185	19.9583
18	16.185	15.7917
18	16.185	15.7917
18	16.185	15.7917
18	16.185	15.7917
18	16.185	15.7917
18	16.185	15.7917
18	16.185	16.7917
18	16.185	16.7917
18	16.185	16.7917
18	16.185	16.7917
18	16.185	16.7917
18	16.185	16.7917
18	16.185	16.7917
18	16.185	17.7083
18	16.185	17.7083
18	16.185	17.7083
18	16.185	17.7083
18	16.185	17.7083
18	16.185	17.7083
18	16.185	16.625
18	16.185	16.625
18	16.185	16.625
18	16.185	16.625
18	16.185	16.625
18	16.185	16.625
18	16.185	16.625
18	16.185	16.625
18	16.185	16.625
18	16.185	16.625
18	16.185	16.625
18	16.185	16.625
18	16.185	16.625
18	16.185	16.625
18	16.185	16.625
18	16.185	16.625
18	16.185	17.9167
18	16.185	17.9167
18	16.185	17.9167
18	16.185	17.9167
18	16.185	17.9167
18	16.185	17.9167
18	16.185	15.5417
18	16.185	15.5417
18	16.185	15.5417
18	16.185	15.5417
18	16.185	16.8333
18	16.185	16.8333
18	16.185	16.8333
18	16.185	16.8333
18	16.185	16.8333
18	16.185	16.8333
18	16.185	16.8333
18	16.185	16.8333
18	16.185	16.8333
18	16.185	17.6667
18	16.185	17.6667
18	16.185	17.6667
18	18.884	11.75
18	18.884	11.75
18	18.884	11.75
18	18.884	11.75
18	18.884	11.75
18	18.884	11.75
18	18.884	11.75
18	18.884	11.75
18	18.884	11.75
18	18.884	11.75
18	18.884	11.75
18	18.884	11.75
18	18.884	11.75
18	18.884	11.75
18	18.884	11.75
18	18.884	10.75
18	18.884	10.75
18	18.884	10.75
18	18.884	10.75
18	18.884	10.75
18	18.884	12
18	18.884	12
18	18.884	12
18	18.884	12
18	18.884	12
18	18.884	12
18	18.884	12
18	18.884	12
18	18.884	12
18	18.884	12
18	18.884	11.0417
18	18.884	11.0417
18	18.884	11.0417
18	18.884	11.0417
18	18.884	11.0417
18	18.884	11.0417
18	18.884	11.0417
18	18.884	11.0417
18	18.884	11.0417
18	18.884	11.0417
18	18.884	11.0417
18	18.884	11.9583
18	18.884	11.9583
18	18.884	11.9583
18	18.884	11.9583
18	18.884	11.9583
18	18.884	11.9583
18	18.884	11.9583
18	18.884	11.9583
18	18.884	11.9583
18	18.884	11.9583
18	18.884	10.875
18	18.884	10.875
18	18.884	10.875
18	18.884	10.875
18	18.884	10.875
18	18.884	10.875
18	18.884	10.875
18	18.884	11.9583
18	18.884	11.9583
18	18.884	12.9167
18	18.884	12.9167
18	18.884	10.875
18	18.884	10.875
18	18.884	10.875
18	18.884	10.875
18	18.884	10.875
18	18.884	10.875
18	18.884	10.875
18	18.884	10.875
18	18.884	10.875
18	18.884	10.875
18	18.884	10.875
18	18.884	10.875
18	18.884	10.875
18	18.884	10.875
18	18.884	10.875
18	18.884	11.8333
18	18.884	11.8333
18	18.884	11.8333
18	18.884	11.8333
18	18.884	11.8333
18	18.884	11.8333
18	18.884	11.8333
18	18.884	11.8333
18	21.643	6.58334
18	21.643	6.58334
18	21.643	6.58334
18	21.643	6.58334
18	21.643	6.58334
18	21.643	6.58334
18	21.643	6.58334
18	21.643	6.58334
18	21.643	8.45834
18	21.643	8.45834
18	21.643	8.45834
18	21.643	8.45834
18	21.643	8.45834
18	21.643	8.45834
18	21.643	8.45834
18	21.643	8.45834
18	21.643	8.45834
18	21.643	7.45834
18	21.643	7.45834
18	21.643	7.45834
18	21.643	7.45834
18	21.643	7.45834
18	21.643	7.45834
18	21.643	7.45834
18	21.643	7.45834
18	21.643	7.45834
18	21.643	7.45834
18	21.643	7.45834
18	21.643	7.45834
18	21.643	7.45834
18	21.643	7.45834
18	21.643	7.45834
18	21.643	7.45834
18	21.643	7.45834
18	21.643	7.45834
18	21.643	7.45834
18	21.643	7.45834
18	21.643	7.45834
18	21.643	7.45834
18	21.643	7.45834
18	21.643	7.45834
18	21.643	8.5
18	21.643	8.5
18	21.643	8.5
18	21.643	7.54166
18	21.643	7.54166
18	21.643	7.54166
18	21.643	7.54166
18	21.643	7.54166
18	21.643	7.54166
18	21.643	7.54166
18	21.643	7.54166
18	21.643	7.54166
18	21.643	8.75
18	21.643	8.75
18	21.643	8.75
18	21.643	8.75
18	21.643	8.75
18	21.643	8.75
18	21.643	8.75
18	21.643	8.75
18	21.643	8.75
18	21.643	8.75
18	21.643	8.75
18	21.643	8.75
18	21.643	8.75
18	21.643	8.75
18	21.643	8.75
18	21.643	9.75
18	21.643	6.45833
18	21.643	7.66667
18	21.643	7.66667
18	21.643	7.66667
18	21.643	7.66667
18	21.643	7.66667
18	21.643	7.66667
18	21.643	7.66667
18	21.643	7.66667
18	21.643	7.66667
18	21.643	7.66667
18	21.643	7.66667
18	21.643	7.66667
18	21.643	8.66667
18	21.643	8.66667
18	21.643	6.58334
18	21.643	6.58334
18	21.643	6.58334
18	21.643	6.58334
18	21.643	6.58334
18	21.643	6.58334
18	21.643	6.58334
18	21.643	6.58334
18	21.643	6.58334
18	21.643	6.58334
18	21.643	6.58334
18	21.643	6.58334
18	21.643	6.58334
18	21.643	6.58334
18	21.643	6.58334
18	21.643	7.58334
18	21.643	7.58334
18	21.643	7.58334
18	21.643	7.58334
18	21.643	7.58334
18	21.643	7.58334
18	21.643	7.58334
18	21.643	7.58334
18	21.643	7.58334
18	21.643	7.58334
18	21.643	7.58334
18	21.643	7.58334
18	21.643	7.58334
18	21.643	7.58334
18	21.643	7.58334
18	24.933	5.16667
18	24.933	5.16667
18	24.933	5.16667
18	24.933	5.16667
18	24.933	5.16667
18	24.933	5.16667
18	24.933	5.16667
18	24.933	5.16667
18	24.933	5.16667
18	24.933	6.45834
18	24.933	6.45834
18	24.933	6.45834
18	24.933	6.45834
18	24.933	6.45834
18	24.933	5.45834
18	24.933	5.45834
18	24.933	5.45834
18	24.933	5.45834
18	24.933	5.45834
18	24.933	5.45834
18	24.933	5.45834
18	24.933	5.45834
18	24.933	5.45834
18	24.933	5.45834
18	24.933	5.45834
18	24.933	5.45834
18	24.933	5.45834
18	24.933	6.5
18	24.933	6.5
18	24.933	6.5
18	24.933	6.5
18	24.933	6.5
18	24.933	5.54166
18	24.933	5.54166
18	24.933	5.54166
18	24.933	5.54166
18	24.933	5.54166
18	24.933	5.54166
18	24.933	5.54166
18	24.933	5.54166
18	24.933	6.5
18	24.933	6.5
18	24.933	6.5
18	24.933	6.5
18	24.933	6.5
18	24.933	6.5
18	24.933	6.5
18	24.933	6.5
18	24.933	6.5
18	24.933	6.5
18	24.933	6.5
18	24.933	6.5
18	24.933	5.41667
18	24.933	5.41667
18	24.933	5.41667
18	24.933	5.41667
18	24.933	5.41667
18	24.933	5.41667
18	24.933	5.41667
18	24.933	5.41667
18	24.933	5.41667
18	24.933	5.41667
18	24.933	5.41667
18	24.933	5.41667
18	24.933	5.41667
18	24.933	6.5
18	24.933	6.5
18	24.933	6.5
18	24.933	6.5
18	24.933	6.5
18	24.933	6.5
18	24.933	6.5
18	24.933	6.5
18	24.933	6.5
18	24.933	7.41667
18	24.933	6.33334
18	24.933	6.33334
18	24.933	6.33334
18	24.933	6.33334
18	24.933	6.33334
18	24.933	6.33334
18	24.933	6.33334
18	24.933	6.33334
18	24.933	6.33334
18	24.933	7.58334
18	27.962	5.16667
18	27.962	5.16667
18	27.962	5.16667
18	27.962	5.16667
18	27.962	5.16667
18	27.962	5.16667
18	27.962	5.16667
18	27.962	5.16667
18	27.962	5.16667
18	27.962	5.16667
18	27.962	5.16667
18	27.962	5.16667
18	27.962	5.16667
18	27.962	5.16667
18	27.962	5.16667
18	27.962	5.125
18	27.962	5.125
18	27.962	5.125
18	27.962	5.125
18	27.962	5.125
18	27.962	5.125
18	27.962	5.125
18	27.962	5.125
18	27.962	5.125
18	27.962	5.125
18	27.962	5.125
18	27.962	5.125
18	27.962	5.125
18	27.962	4.91667
18	27.962	4.91667
18	27.962	4.91667
18	27.962	4.91667
18	27.962	4.91667
18	27.962	4.91667
18	27.962	4.91667
18	27.962	4.91667
18	27.962	4.91667
18	27.962	4.91667
18	27.962	4.91667
18	27.962	6
18	27.962	4.91667
18	27.962	4.91667
18	27.962	4.91667
18	27.962	4.91667
18	27.962	4.91667
18	27.962	4.91667
18	27.962	4.91667
18	27.962	4.91667
18	27.962	4.91667
18	27.962	4.91667
18	27.962	4.91667
18	27.962	4.91667
18	27.962	4.91667
18	27.962	4.91667
18	27.962	4.91667
18	27.962	4.91667
18	27.962	4.91667
18	27.962	4.91667
18	27.962	4.91667
18	27.962	4.91667
18	27.962	4.91667
18	27.962	4.91667
18	27.962	4.91667
18	27.962	4.91667
18	27.962	4.91667
18	27.962	5.875
18	27.962	5.875
18	27.962	5.875

## Sheet: Rubiginosa postembryo
Day length	Larval Temperature	Larval Dev. Time	Pupal Temperature	Pupal Dev. Time	Adult Mass	Sex
12	15.879	34	16.031	13.25	22.37	f
12	15.879	35.875	16.031	13.4167	24.52	f
12	15.879	31.9583	16.031	15.2917	17	m
12	15.879	32.9583	16.031	14.2917	17.55	m
12	15.879	34	16.031	14	18.04	m
12	15.879	32.6667	16.031	13.25	19.09	f
12	15.879	36.5417	16.031	14.2083	19.83	f
12	15.879	32.6667	16.031	15.2917	16	m
12	15.879	31.5417	16.031	14.3333	15.83	m
12	15.879	32.625	16.031	12.9167	18.03	f
12	15.879	32.625	16.031	13.875	17.48	m
12	15.879	33.7917	16.031	13.7083	21.85	f
12	15.879	34.6667	16.031	13.8333	17.43	m
12	15.879	33.8333	16.031	13.875	22.31	f
12	15.879	33.8333	16.031	13.875	21.16	f
12	15.879	34.8333	16.031	13.875	20.9	f
12	15.879	33.0833	16.031	13.625	17.02	m
12	15.879	33.0833	16.031	13.625	21.02	f
12	15.879	33.0833	16.031	13.625	16.71	m
12	15.879	33.8333	16.031	13.875	20.03	f
12	15.879	33.8333	16.031	12.875	19.59	f
12	15.879	33.8333	16.031	12.875	20.57	f
12	15.879	32.8333	16.031	13.875	19.6	f
12	15.879	41.7083	16.031	18.375	17.31	m
12	15.879	38.7917	16.031	17.0417	16.24	m
12	15.879	43.7917	16.031	16.3333	19.09	f
12	15.879	35.8333	16.031	13.7083	24.35	f
12	15.879	32.8333	16.031	12.7083	15.24	m
12	15.879	32.8333	16.031	13.7917	20.93	f
12	15.879	33.625	16.031	15.2083	16.29	m
12	15.879	33.625	16.031	15.2083	17.19	f
12	15.879	33.625	16.031	15.2083	14.65	m
12	15.879	33.625	16.031	15.2083	17.21	m
12	15.879	35.8333	16.031	13.7083	21.43	f
12	15.879	32.0417	16.031	13.7917	20.6	f
12	15.879	36.75	16.031	14	18.11	f
12	15.879	32.0417	16.031	13.7917	15.95	m
12	15.879	35.0417	16.031	13.7083	21.89	f
12	15.879	35.75	16.031	15	17.22	f
12	15.879	33.9583	16.031	14.0833	19.67	f
12	15.879	33.9583	16.031	14.0833	21.64	f
12	15.879	39.6667	16.031	13.0417	14.09	m
12	15.879	39.6667	16.031	14.0417	18.79	f
12	15.879	35.6667	16.031	14	17.06	m
12	15.879	34.625	16.031	15.125	12.86	m
12	18.783	20.0417	18.707	10	15.45	m
12	18.783	21.0417	18.707	10	16.52	m
12	18.783	20.0417	18.707	11	17.64	m
12	18.783	21.625	18.707	9.04166	15.94	m
12	18.783	21.625	18.707	9.04166	21.61	f
12	18.783	22.625	18.707	9.08333	20.7	f
12	18.783	21.625	18.707	10.0833	18.91	f
12	18.783	21.625	18.707	10.0833	21.58	f
12	18.783	20.6667	18.707	10	14.18	m
12	18.783	19.8333	18.707	10	16.71	m
12	18.783	20.8333	18.707	10	17.33	m
12	18.783	21.875	18.707	9.95834	18.38	f
12	18.783	21.875	18.707	9.95834	13.49	m
12	18.783	23.7917	18.707	11.25	20.01	f
12	18.783	20.875	18.707	9.95834	17.8	f
12	18.783	24.7917	18.707	11.4167	14.7	m
12	18.783	20.875	18.707	9.95834	17.37	m
12	18.783	20.875	18.707	9.95834	18.14	f
12	18.783	22.8333	18.707	9.25	17.81	m
12	18.783	20.875	18.707	9.95834	18.43	f
12	18.783	22.8333	18.707	9.25	17.79	f
12	18.783	20.875	18.707	9.95834	15.12	m
12	18.783	20.875	18.707	9.95834	22.66	f
12	18.783	20.875	18.707	9.95834	14.21	m
12	18.783	21.625	18.707	9.25	15.81	m
12	18.783	22.5833	18.707	10.4167	14.98	m
12	18.783	20.5833	18.707	9.29167	15.34	m
12	18.783	20.5833	18.707	10.1667	15.61	m
12	18.783	21.5833	18.707	10.4167	19.4	f
12	18.783	20.5833	18.707	10.1667	13.71	m
12	18.783	22.5833	18.707	9.41667	13.63	f
12	18.783	19.625	18.707	10.25	14.81	m
12	18.783	20.5833	18.707	9.29167	20.16	f
12	18.783	20.5833	18.707	9.29167	16.19	m
12	18.783	19.625	18.707	10.25	15.58	m
12	18.783	20.5833	18.707	10.1667	19.78	f
12	18.783	23.5833	18.707	10.4167	19.37	f
12	18.783	21.5833	18.707	10.4167	16.85	f
12	18.783	21.5833	18.707	10.4167	21.26	f
12	18.783	21.5833	18.707	10.4167	18.57	f
12	18.783	20.5417	18.707	10.4167	14.6	m
12	18.783	20.5417	18.707	10.4167	21.03	f
12	18.783	21.5833	18.707	10.375	21.29	f
12	18.783	19.2917	18.707	8.95834	16.16	m
12	18.783	20.2917	18.707	9.66667	22.75	f
12	18.783	23.0417	18.707	6.91667	19.31	f
12	18.783	23.0417	18.707	9.875	12.14	m
12	18.783	20.2917	18.707	8.66667	14.5	m
12	18.783	34.9167	18.707	10.125	14.43	f
12	18.783	20.2917	18.707	8.66667	15.53	m
12	18.783	20.2917	18.707	9.66667	12.8	m
12	18.783	22.3333	18.707	8.58333	17.59	m
12	21.924	14	21.915	7.20834	15.04	m
12	21.924	14	21.915	7.20834	16.02	m
12	21.924	15	21.915	6.20834	16.54	m
12	21.924	15.4167	21.915	6.25	20.51	f
12	21.924	15.4167	21.915	6.25	21.95	f
12	21.924	15.4167	21.915	6.25	17.82	m
12	21.924	15.4167	21.915	6.25	17.4	m
12	21.924	16.6667	21.915	6	19.06	m
12	21.924	16.6667	21.915	6	16.64	m
12	21.924	16.6667	21.915	6.95833	25.04	f
12	21.924	15.4167	21.915	7.25	13.38	m
12	21.924	16.6667	21.915	6	17.06	m
12	21.924	16.6667	21.915	6	17.73	f
12	21.924	16.6667	21.915	6	20.42	f
12	21.924	19.4583	21.915	6.125	17.03	m
12	21.924	20.4583	21.915	8.08333	13.97	m
12	21.924	16.6667	21.915	6	17.41	m
12	21.924	17.4167	21.915	6.20833	21.25	f
12	21.924	15.0417	21.915	6.16666	14.7	m
12	21.924	16.0417	21.915	6.125	13.47	m
12	21.924	16.0417	21.915	7.20833	11.69	m
12	21.924	16.0417	21.915	6.125	16.34	m
12	21.924	15.0417	21.915	6.16666	15.66	m
12	21.924	15.0417	21.915	6.16666	15.06	m
12	21.924	15.0417	21.915	7.125	22.05	f
12	21.924	15.0417	21.915	7.125	19.23	f
12	21.924	14	21.915	7.20833	16.9	m
12	21.924	15.0833	21.915	7.20833	22.52	f
12	21.924	15.0833	21.915	6.20833	14.24	m
12	21.924	15.0833	21.915	7.125	20.3	f
12	21.924	16.0417	21.915	6.16667	16.42	m
12	21.924	14.0833	21.915	7.20833	17.45	m
12	21.924	15.0833	21.915	6.20833	15.5	m
12	21.924	14.8333	21.915	6.16667	14.48	m
12	21.924	14.8333	21.915	7.125	15.29	m
12	21.924	16.8333	21.915	6.16667	17.42	f
12	21.924	15.8333	21.915	6.125	21.89	f
12	21.924	15.8333	21.915	7.16667	22	f
12	21.924	14.8333	21.915	7.16667	17.44	m
12	21.924	14.8333	21.915	6.125	18.85	f
12	21.924	15.8333	21.915	7.125	21.69	f
12	21.924	17.7917	21.915	7.16667	15.24	m
12	24.931	11.9583	24.765	5.25	20.62	f
12	24.931	11.9583	24.765	5.25	20.15	f
12	24.931	11.9583	24.765	5.25	21.33	f
12	24.931	13.5417	24.765	5.20833	17.97	f
12	24.931	11.5833	24.765	5.20833	15.62	m
12	24.931	12.625	24.765	4.16666	16.85	f
12	24.931	12.625	24.765	5.16666	19.52	f
12	24.931	11.5833	24.765	4.29167	21.2	f
12	24.931	11.5833	24.765	5.20833	24.48	f
12	24.931	11.5833	24.765	5.20833	19.99	f
12	24.931	11.5833	24.765	5.20833	17.03	m
12	24.931	13.6667	24.765	5.125	21.06	f
12	24.931	13.6667	24.765	5.125	17.94	f
12	24.931	10.625	24.765	5.25	18.82	m
12	24.931	11.5833	24.765	5.20833	18.78	m
12	24.931	11.5833	24.765	5.20833	23.08	f
12	24.931	11.5833	24.765	5.20833	24.39	f
12	24.931	12.625	24.765	5.20833	18.69	f
12	24.931	12.625	24.765	5.20833	15.96	f
12	24.931	12.125	24.765	5.20833	22.3	f
12	24.931	14.0833	24.765	5.25	18.28	f
12	24.931	13.1667	24.765	5.125	21.95	f
12	24.931	11.5417	24.765	4.16666	15.35	m
12	24.931	12.5833	24.765	6.16667	17.47	f
12	24.931	11.5417	24.765	5.20833	21.68	f
12	24.931	11.5417	24.765	5.20833	19.47	f
12	24.931	11.5417	24.765	5.20833	13.68	m
12	24.931	11.5417	24.765	5.20833	23.17	f
12	24.931	11.5417	24.765	5.20833	22.66	f
12	24.931	13.5	24.765	5.25	16.81	f
12	24.931	10.5	24.765	5.20833	16.19	m
12	24.931	11.5417	24.765	5.20833	20.25	f
12	24.931	12.5833	24.765	4.16667	18.41	m
12	24.931	12.0417	24.765	5.25	18.4	m
12	24.931	12.0417	24.765	5.25	21.96	f
12	24.931	11.125	24.765	6.16667	23.53	f
12	24.931	12.0417	24.765	5.25	22.96	f
12	24.931	12.0417	24.765	5.25	17.14	m
12	24.931	12.0417	24.765	5.25	17.89	m
12	24.931	12.0417	24.765	5.25	22.81	f
12	24.931	12.0417	24.765	5.25	22.88	f
12	24.931	11.9583	24.765	5.20834	20.63	f
12	24.931	14.9583	24.765	6.29167	18.17	f
12	24.931	13	24.765	5.16667	15.55	m
12	24.931	11.9583	24.765	5.20834	15.25	m
12	24.931	13	24.765	5.16667	15.89	m
12	24.931	11.0417	24.765	5.16666	22.1	f
12	24.931	11.9583	24.765	5.20834	21.47	f
12	24.931	11.9583	24.765	5.20834	16.78	m
12	24.931	13	24.765	4.16667	18.23	f
12	24.931	11.9583	24.765	5.20834	23.03	f
12	24.931	13	24.765	4.16667	16.64	m
12	24.931	13	24.765	5.16667	18.76	f
12	24.931	11	24.765	6.375	13.27	m
12	24.931	12	24.765	5.375	20.14	f
12	24.931	15.0833	24.765	5.25	12.87	m
12	24.931	12	24.765	5.375	14.72	m
12	24.931	12	24.765	5.375	16.53	m
12	27.899	9.95834	27.466	5.20833	15.45	m
12	27.899	10.9583	27.466	4.20833	15.86	m
12	27.899	9.41667	27.466	4	17.95	m
12	27.899	10.4167	27.466	4.20833	19.31	f
12	27.899	9.625	27.466	4.20833	15.64	m
12	27.899	11.4167	27.466	5.125	15.29	m
12	27.899	12.4167	27.466	4.125	21.05	f
12	27.899	11.4167	27.466	4.20833	20.31	f
12	27.899	12.4167	27.466	4.125	14.92	m
12	27.899	12.4167	27.466	4.125	18.49	f
12	27.899	9.41667	27.466	4.20833	17.35	m
12	27.899	10.375	27.466	4.20833	17.1	m
12	27.899	12.4167	27.466	3.20833	20.07	f
12	27.899	10.375	27.466	4.20833	20.69	f
12	27.899	10.375	27.466	5.25	15.88	m
12	27.899	11.4167	27.466	4.20833	20.12	f
12	27.899	11.4167	27.466	4.20833	18.43	f
12	27.899	12.4167	27.466	3.20833	21.76	f
12	27.899	11.4167	27.466	4.20833	15.54	m
12	27.899	11.5	27.466	4.16667	14.05	f
12	27.899	12.4583	27.466	4.20834	17.71	f
12	27.899	12.4583	27.466	4.20834	12.56	f
12	27.899	10.4583	27.466	4.20833	14.67	m
12	27.899	9.375	27.466	4.25	20.35	f
12	27.899	10.4583	27.466	4.20833	16.77	m
12	27.899	9.375	27.466	4.25	17.48	m
12	27.899	10.5	27.466	3.25	19.05	f
12	27.899	10.5	27.466	4.16667	17.34	m
12	27.899	10.5	27.466	4.16667	15.44	m
12	27.899	10.5	27.466	4.16667	19.36	f
12	27.899	10.5	27.466	4.16667	18.13	f
12	27.899	10.5417	27.466	4.20834	13.76	m
12	27.899	10.5417	27.466	4.20834	16.38	f
12	27.899	10.5417	27.466	4.20834	11.9	m
12	27.899	9.58333	27.466	4.16667	13.47	m
12	27.899	10.5833	27.466	4.16667	14.25	m
12	27.899	10.5833	27.466	4.16667	14	m
12	27.899	12.5833	27.466	3.20833	13.44	m
12	27.899	10.5833	27.466	4.16667	14.54	m
12	27.899	11.5417	27.466	4.25	14.71	f
12	27.899	11.5417	27.466	4.25	16.83	f
12	27.899	11.5417	27.466	4.25	11.79	m
12	27.899	12.5833	27.466	4.16667	15.55	f
12	27.899	11.5417	27.466	3.20834	16.13	m
12	27.899	10.7083	27.466	3.08333	16.27	m
12	27.899	10.7083	27.466	4.04166	12.94	m
12	27.899	9.70834	27.466	4.08333	18.74	f
18	16.043	35.5417	16.181	15.3333	15.25	m
18	16.043	35.5417	16.181	15.3333	18.25	f
18	16.043	33.9583	16.181	15.3333	18.9	m
18	16.043	35.8333	16.181	15.1667	16.15	m
18	16.043	31.9583	16.181	15.2917	17.8	m
18	16.043	32.9167	16.181	15.0417	18.52	m
18	16.043	33.9583	16.181	15.3333	24.23	f
18	16.043	33.625	16.181	14.3333	21.14	m
18	16.043	33.625	16.181	14.3333	19.27	m
18	16.043	34.5	16.181	14.25	23.45	f
18	16.043	37.5417	16.181	14.3333	23.14	f
18	16.043	42.9167	16.181	14.625	19.33	f
18	16.043	38.9583	16.181	15.5833	21.56	f
18	16.043	38.9583	16.181	14.625	19.24	m
18	16.043	38.9583	16.181	14.625	21.89	f
18	16.043	33.7917	16.181	14.7083	21.37	m
18	16.043	33.875	16.181	13.875	23.74	f
18	16.043	33.875	16.181	14.875	18.15	m
18	16.043	32.125	16.181	14.625	22.92	f
18	16.043	33.0417	16.181	14.7083	16.91	m
18	16.043	35.125	16.181	13.625	17.25	m
18	16.043	32.0417	16.181	14.7083	16.97	m
18	16.043	34.125	16.181	13.625	17.77	m
18	16.043	34.8333	16.181	14.9167	16.7	m
18	16.043	32.875	16.181	13.875	17.06	m
18	16.043	34.125	16.181	13.625	17.25	m
18	16.043	36.0833	16.181	13.6667	17.03	m
18	16.043	36.0833	16.181	13.6667	21.94	f
18	16.043	36.0833	16.181	14.75	17.98	m
18	16.043	36.7917	16.181	15.2083	14.68	m
18	16.043	35.0417	16.181	13.6667	20.79	f
18	16.043	35.0417	16.181	14.75	18.7	f
18	16.043	35.9583	16.181	16.0417	16.32	m
18	16.043	36.7917	16.181	15.2083	18.38	f
18	16.043	35.9583	16.181	16.0417	16.74	m
18	16.043	36.7917	16.181	15.2083	16.26	m
18	16.043	34.0833	16.181	14.75	16.54	m
18	16.043	36.9583	16.181	16.7917	18.49	f
18	16.043	38.0417	16.181	14.7083	15.4	m
18	16.043	34.0833	16.181	13.6667	18.6	m
18	16.043	34.0833	16.181	14.75	18.98	m
18	16.043	34.0833	16.181	14.75	21.97	f
18	16.043	35.8333	16.181	15.2083	19.08	f
18	16.043	32.8333	16.181	14.9167	14.93	m
18	16.043	34.0833	16.181	13.6667	20.06	f
18	16.043	34.0833	16.181	14.75	14.69	m
18	16.043	33.1667	16.181	12.6667	20.36	f
18	16.043	33.1667	16.181	13.6667	20.85	f
18	16.043	37.125	16.181	15.7083	17.82	f
18	16.043	33.1667	16.181	13.6667	20.17	f
18	16.043	33.1667	16.181	14.75	15.07	m
18	16.043	33.1667	16.181	14.75	20.16	f
18	16.043	34.0833	16.181	16.0417	17.53	f
18	16.043	35.8333	16.181	13.7083	19.69	f
18	16.043	37.5	16.181	14.0417	16.66	f
18	16.043	31.875	16.181	12.6667	17.32	m
18	18.988	21.9167	18.641	10.0833	15.94	m
18	18.988	22.9167	18.641	11.125	20	f
18	18.988	23.9583	18.641	10.0833	16.93	m
18	18.988	22.9167	18.641	10.125	16.97	m
18	18.988	22.9167	18.641	11.125	17.87	m
18	18.988	23.9583	18.641	11.0417	19.54	f
18	18.988	23.5417	18.641	11.125	16.33	m
18	18.988	22.625	18.641	10.0833	20.28	f
18	18.988	22.625	18.641	11.0417	23.92	f
18	18.988	23.5833	18.641	10.0833	15.28	m
18	18.988	24.5833	18.641	10.0417	20.66	f
18	18.988	23.5	18.641	10.0417	22.68	f
18	18.988	23.5	18.641	11.0417	17.49	m
18	18.988	25.5	18.641	11.0417	17.57	f
18	18.988	26.5833	18.641	9.95834	14.9	f
18	18.988	22.7917	18.641	10.125	21.4	f
18	18.988	23.7917	18.641	10.4167	22.39	f
18	18.988	23.7917	18.641	10.4167	18.89	m
18	18.988	20.875	18.641	12.0417	16.58	m
18	18.988	22.7917	18.641	10.125	20.22	f
18	18.988	22.7917	18.641	10.125	17.32	m
18	18.988	22.7917	18.641	10.125	21.43	f
18	18.988	21.7917	18.641	11.125	21.57	f
18	18.988	21.7917	18.641	11.125	23.53	f
18	18.988	22.7917	18.641	10.125	18.38	f
18	18.988	22.7917	18.641	11.4167	22.89	f
18	18.988	22.5417	18.641	10.4167	15.84	m
18	18.988	22.5417	18.641	10.4167	17.5	m
18	18.988	22.5417	18.641	10.4167	19.01	f
18	18.988	22.5417	18.641	11.2083	21.95	f
18	18.988	24.5417	18.641	10.4167	20.79	m
18	18.988	21.5417	18.641	10.125	17.98	m
18	18.988	23.5417	18.641	10.25	19.99	f
18	18.988	24.5417	18.641	10.4167	19.45	f
18	18.988	23.5417	18.641	10.2083	16.81	m
18	18.988	23.5417	18.641	10.2083	17.62	m
18	18.988	25.5	18.641	10.4167	19.86	f
18	18.988	25.5	18.641	10.4167	20	f
18	18.988	23.5417	18.641	10.2083	18.54	f
18	18.988	23.5417	18.641	10.2083	19.11	f
18	18.988	23.5417	18.641	11.4167	19.1	f
18	18.988	23.5417	18.641	10.2083	18.36	m
18	18.988	24.5	18.641	10.4583	21.28	f
18	18.988	23.625	18.641	11.375	17.04	m
18	18.988	24.5833	18.641	11.25	17.39	m
18	18.988	25.5833	18.641	10.25	22.88	f
18	18.988	23.625	18.641	11.375	20.38	f
18	18.988	24.5	18.641	10.25	16.86	m
18	18.988	22.5417	18.641	10.4167	15.91	m
18	18.988	22.5417	18.641	10.4167	26.6	f
18	18.988	24.5	18.641	10.25	19.01	m
18	18.988	22.5417	18.641	10.4167	16.99	m
18	18.988	22.8333	18.641	10	17.31	m
18	18.988	22.8333	18.641	10.8333	16.19	m
18	18.988	22.3333	18.641	9.625	20.63	f
18	18.988	22.3333	18.641	9.625	21.6	f
18	18.988	24.25	18.641	9.66666	18.54	f
18	18.988	23.0417	18.641	9.875	24.01	f
18	18.988	36.875	18.641	10.0833	13.28	f
18	18.988	22.3333	18.641	9.625	19.62	f
18	18.988	22.3333	18.641	10.5833	15.65	m
18	18.988	27.0833	18.641	9.83333	12.2	m
18	18.988	22.3333	18.641	9.625	17.33	m
18	18.988	24.25	18.641	9.66666	22.53	f
18	18.988	21.125	18.641	9.79166	15.95	m
18	18.988	21.125	18.641	9.79166	15.05	m
18	18.988	23.0417	18.641	9.875	20.47	f
18	21.969	15.0833	21.867	6.125	18.41	m
18	21.969	15.0833	21.867	7.08333	21.76	f
18	21.969	15.875	21.867	6.29167	17.6	m
18	21.969	15.875	21.867	6.29167	21	f
18	21.969	15.875	21.867	6.29167	19.39	f
18	21.969	15.875	21.867	7.29167	20.49	f
18	21.969	14.5417	21.867	7.29167	20.02	f
18	21.969	14.5417	21.867	7.29167	14.67	m
18	21.969	15.6667	21.867	6.16667	13.73	m
18	21.969	15.6667	21.867	6.16667	16.81	m
18	21.969	19.5833	21.867	6.25	17.52	f
18	21.969	19.5833	21.867	7.16667	13.15	m
18	21.969	15.6667	21.867	6.16667	16.43	m
18	21.969	15.6667	21.867	7.125	15.44	m
18	21.969	17.625	21.867	7.125	15.86	f
18	21.969	15.6667	21.867	6.16667	20.62	f
18	21.969	15.6667	21.867	6.16667	17.56	m
18	21.969	15.5	21.867	7.20833	16.69	m
18	21.969	16.5417	21.867	7.125	17.39	f
18	21.969	16.5417	21.867	7.125	13.42	m
18	21.969	16.5417	21.867	7.125	14.76	m
18	21.969	16.5417	21.867	7.125	16.04	m
18	21.969	18.5	21.867	6.25	17.71	f
18	21.969	16	21.867	6.16666	20	f
18	21.969	16	21.867	7.125	22.07	f
18	21.969	16	21.867	7.125	15.46	m
18	21.969	16.9167	21.867	6.20834	18.06	m
18	21.969	16	21.867	6.16666	20.67	f
18	21.969	16	21.867	6.16666	16.38	m
18	21.969	16	21.867	6.16666	18.79	f
18	21.969	16	21.867	6.16666	18.4	f
18	21.969	14.125	21.867	7.125	15.83	m
18	21.969	15.0417	21.867	6.20834	18.88	f
18	21.969	15.0417	21.867	7.29167	17.72	f
18	21.969	16.0833	21.867	7.16667	15.08	m
18	21.969	16.0833	21.867	6.25	15.18	m
18	21.969	16.0833	21.867	7.16667	15.3	m
18	21.969	15.0417	21.867	6.20834	20.65	f
18	21.969	15.0417	21.867	6.20834	16.77	m
18	21.969	15.0417	21.867	6.20834	16.22	m
18	21.969	16.0833	21.867	6.25	19.78	f
18	21.969	15.0417	21.867	6.20834	15.43	m
18	21.969	15.0417	21.867	6.20834	17.19	m
18	21.969	15.0417	21.867	6.20834	20.11	f
18	21.969	17	21.867	6.25	20.3	f
18	21.969	15.0417	21.867	7.29167	14.96	m
18	21.969	15.0417	21.867	7.16667	17.64	m
18	21.969	15.0417	21.867	7.16667	15.76	m
18	21.969	16	21.867	6.20834	18.34	m
18	21.969	14.7917	21.867	6.20834	16.6	m
18	21.969	14.7917	21.867	6.20834	19.68	f
18	21.969	14.7917	21.867	7.16667	17.92	f
18	21.969	15.7917	21.867	7.20834	17.17	f
18	21.969	14.7917	21.867	6.20834	19.33	f
18	21.969	14.7917	21.867	6.20834	20.58	f
18	21.969	14.7917	21.867	7.16667	19.11	f
18	21.969	14.7917	21.867	7.16667	19.54	f
18	21.969	14.7917	21.867	6.20834	17.15	m
18	21.969	15.7917	21.867	7.20834	14.42	m
18	21.969	15.7917	21.867	7.20834	18.18	f
18	21.969	15.7917	21.867	7.20834	19.08	f
18	21.969	13.8333	21.867	6.25	18.99	m
18	21.969	13.8333	21.867	7.16667	16.9	m
18	21.969	14.7917	21.867	7.16667	18.04	f
18	21.969	15.7917	21.867	7.20834	16.46	m
18	21.969	16.7917	21.867	7.16667	11.95	m
18	21.969	21.8333	21.867	7.04167	12.32	m
18	25.063	11.5833	25.066	5.20833	15.17	m
18	25.063	11.5833	25.066	5.20833	17.78	f
18	25.063	12.5417	25.066	5.29167	13.86	m
18	25.063	11.9167	25.066	5.29167	17	m
18	25.063	11.9167	25.066	5.29167	23.58	f
18	25.063	11.9167	25.066	5.29167	16.12	m
18	25.063	11.5417	25.066	5.25	17.71	m
18	25.063	12.5417	25.066	5.25	15.74	m
18	25.063	12.5417	25.066	5.25	20.88	f
18	25.063	11.5417	25.066	5.25	17.87	m
18	25.063	11.5417	25.066	5.25	13.79	m
18	25.063	12.5417	25.066	5.25	20.4	f
18	25.063	13.5833	25.066	5.16667	17.16	f
18	25.063	12.0417	25.066	5.25	21.09	f
18	25.063	12.0417	25.066	5.25	18.3	m
18	25.063	13.0833	25.066	5.16667	21.78	f
18	25.063	12.0417	25.066	5.25	16.62	m
18	25.063	12.0417	25.066	5.25	20.61	f
18	25.063	12.0417	25.066	5.25	16.04	m
18	25.063	12.0417	25.066	5.25	19.41	f
18	25.063	13.0833	25.066	5.16667	17.41	f
18	25.063	10.4583	25.066	5.25	16.76	m
18	25.063	11.4583	25.066	5.25	16.47	m
18	25.063	11.4583	25.066	5.25	21.03	f
18	25.063	12.5	25.066	5.16667	17.52	f
18	25.063	10.4583	25.066	5.25	17.63	m
18	25.063	11.4583	25.066	5.25	20.65	f
18	25.063	11.4583	25.066	6.20834	16.31	m
18	25.063	12.5	25.066	5.16667	17.74	f
18	25.063	11.4583	25.066	5.25	17.03	m
18	25.063	11.4583	25.066	5.25	15.81	f
18	25.063	12.5417	25.066	5.125	16.2	m
18	25.063	11.4583	25.066	4.25	17.21	m
18	25.063	13.4583	25.066	6.25	17.57	m
18	25.063	12.125	25.066	5.125	19.45	f
18	25.063	12.125	25.066	5.125	19.44	f
18	25.063	12.125	25.066	5.125	15.05	m
18	25.063	12.125	25.066	5.125	23.15	f
18	25.063	12.125	25.066	6.20833	21.29	f
18	25.063	12.125	25.066	5.125	19.41	f
18	25.063	12.125	25.066	6.20833	16.35	m
18	25.063	12.125	25.066	5.125	19.65	f
18	25.063	12.125	25.066	6.20833	19.51	f
18	25.063	13.0417	25.066	5.29167	15.92	m
18	25.063	11.0833	25.066	6.20833	13.44	m
18	25.063	12	25.066	5.29167	19.44	f
18	25.063	13.0417	25.066	5.20833	16.93	f
18	25.063	12	25.066	5.29167	18.1	m
18	25.063	12	25.066	5.29167	24.16	f
18	25.063	12	25.066	6.25	20.58	f
18	25.063	13.0417	25.066	5.20833	16.67	m
18	25.063	13.0417	25.066	5.20833	19.44	f
18	25.063	14	25.066	5.20834	18.89	f
18	25.063	12.0833	25.066	5.20833	14.57	m
18	25.063	13.0417	25.066	5.20834	19.81	f
18	25.063	14.0833	25.066	5.16667	17.54	m
18	25.063	11.0417	25.066	5.29167	18.16	m
18	25.063	12.0833	25.066	5.20833	21.86	f
18	25.063	12.0833	25.066	5.20833	24.7	f
18	25.063	11.0417	25.066	5.29167	23.29	f
18	25.063	12.0833	25.066	5.20833	24.71	f
18	25.063	12.0833	25.066	5.20833	23.6	f
18	25.063	13.0417	25.066	5.20834	14.69	m
18	25.063	13.0417	25.066	5.20834	19	f
18	25.063	12.0833	25.066	5.20833	16.66	m
18	25.063	13.0417	25.066	5.20834	20.79	f
18	25.063	13.0417	25.066	5.20834	19.76	f
18	25.063	11.5417	25.066	5.33333	13.69	m
18	25.063	12.5417	25.066	4.33333	23.27	f
18	27.851	9.91667	27.848	4.04167	16.38	m
18	27.851	9.91667	27.848	5.25	19.28	f
18	27.851	10.9167	27.848	4.25	15.18	m
18	27.851	11.5	27.848	3.25	23.62	f
18	27.851	10.5417	27.848	3.29167	21.83	f
18	27.851	10.5417	27.848	4.20834	17.07	f
18	27.851	10.5417	27.848	4.20834	20.51	f
18	27.851	9.58333	27.848	4.25	19.94	f
18	27.851	9.58333	27.848	4.25	18.96	f
18	27.851	9.58333	27.848	4.25	14.49	m
18	27.851	9.58333	27.848	4.25	19.95	f
18	27.851	9.58333	27.848	4.25	22.48	f
18	27.851	9.58333	27.848	4.25	19.44	f
18	27.851	11.2917	27.848	4.29166	19.15	f
18	27.851	11.2917	27.848	4.29166	20.07	f
18	27.851	9.375	27.848	4.29166	16.59	m
18	27.851	9.375	27.848	4.29166	17.99	m
18	27.851	9.375	27.848	4.29166	17.43	m
18	27.851	10.375	27.848	4.20833	17.92	f
18	27.851	12.375	27.848	4.20833	16.94	f
18	27.851	10.375	27.848	3.29166	20.73	f
18	27.851	10.375	27.848	4.20833	15.01	m
18	27.851	9.41667	27.848	4.29166	14.37	m
18	27.851	10.4167	27.848	3.29166	15.58	m
18	27.851	10.4167	27.848	4.20833	21.07	f
18	27.851	11.4583	27.848	3.16667	18.89	m
18	27.851	10.4167	27.848	4.20833	14.19	m
18	27.851	10.4167	27.848	3.29166	16.44	m
18	27.851	10.4167	27.848	4.20833	14.97	m
18	27.851	11.4583	27.848	3.16667	20.9	f
18	27.851	12.4167	27.848	4.20833	21.51	f
18	27.851	9.41667	27.848	4.29166	21.71	f
18	27.851	9.41667	27.848	4.29166	21.34	f
18	27.851	9.41667	27.848	4.29166	14.83	m
18	27.851	10.4167	27.848	4.20833	21.29	f
18	27.851	9.5	27.848	4.20833	15.66	m
18	27.851	13.4583	27.848	3.33333	18.1	f
18	27.851	10.5417	27.848	4.20834	18.09	f
18	27.851	10.5417	27.848	4.20834	20.66	f
18	27.851	10.4167	27.848	3.25	17.1	m
18	27.851	10.4167	27.848	3.25	21.39	f
18	27.851	10.4167	27.848	4.20833	13.47	m
18	27.851	10.4167	27.848	4.20833	15.7	m
18	27.851	11.4583	27.848	3.16667	16.73	m
18	27.851	11.4583	27.848	4.25	15.78	m
18	27.851	10.4167	27.848	4.20833	16.36	m
18	27.851	10.4167	27.848	4.20833	18.37	m
18	27.851	10.4167	27.848	4.20833	20.8	f
18	27.851	11.4583	27.848	4.25	20.49	f
18	27.851	10.5833	27.848	3.20834	19.98	f
18	27.851	10.5833	27.848	4.25	16.19	m
18	27.851	10.5833	27.848	4.25	20.08	f
18	27.851	11.5	27.848	4.25	15.96	f
18	27.851	11	27.848	4.08333	15.96	m
18	27.851	11	27.848	5.08333	12.81	m
18	27.851	14.75	27.848	3.33334	16.37	f
18	27.851	12.6667	27.848	4.29167	18.52	f
18	27.851	12.6667	27.848	4.29167	13.51	m

## Sheet: Stigmatica eggs
Day length	Temperature	Egg Dev. Time
12	15.973	15.8333
12	15.973	15.8333
12	15.973	15.8333
12	15.973	16.8333
12	15.973	16.8333
12	15.973	16.8333
12	15.973	17.8333
12	15.973	17.8333
12	15.973	17.8333
12	15.973	17.8333
12	15.973	17.8333
12	15.973	17.8333
12	15.973	17.8333
12	15.973	18.8333
12	15.973	18.8333
12	15.973	18.8333
12	15.973	18.8333
12	15.973	18.8333
12	15.973	18.8333
12	15.973	18.8333
12	15.973	19.75
12	15.973	19.75
12	15.973	19.75
12	15.973	17.8333
12	15.973	17.8333
12	15.973	17.8333
12	15.973	17.8333
12	15.973	17.8333
12	15.973	18.75
12	15.973	18.75
12	15.973	18.75
12	15.973	18.75
12	15.973	18.75
12	15.973	18.75
12	15.973	18.75
12	15.973	18.75
12	15.973	20
12	15.973	20
12	15.973	20
12	15.973	20.8333
12	18.697	9.54167
12	18.697	9.54167
12	18.697	9.54167
12	18.697	9.54167
12	18.697	9.54167
12	18.697	10.8333
12	18.697	10.8333
12	18.697	10.8333
12	18.697	10.8333
12	18.697	10.8333
12	18.697	10.8333
12	18.697	10.8333
12	18.697	10.8333
12	18.697	10.8333
12	18.697	10.8333
12	18.697	10.8333
12	18.697	10.8333
12	18.697	10.8333
12	18.697	10.8333
12	18.697	11.8333
12	18.697	11.8333
12	18.697	11.8333
12	18.697	11.8333
12	18.697	11.8333
12	18.697	11.8333
12	18.697	11.8333
12	18.697	11.8333
12	18.697	11.8333
12	18.697	11.8333
12	18.697	11.8333
12	18.697	11.8333
12	18.697	11.8333
12	18.697	11.8333
12	18.697	11.8333
12	18.697	11.8333
12	18.697	11.8333
12	18.697	11.8333
12	18.697	13.0417
12	18.697	9.83333
12	18.697	9.83333
12	18.697	9.83333
12	18.697	9.83333
12	18.697	9.83333
12	18.697	10.8333
12	18.697	10.8333
12	18.697	10.8333
12	18.697	10.8333
12	18.697	10.8333
12	18.697	10.8333
12	18.697	10.8333
12	18.697	10.8333
12	18.697	10.8333
12	18.697	10.8333
12	18.697	10.8333
12	18.697	12.0417
12	18.697	12.0417
12	18.697	12.0417
12	18.697	12.0417
12	18.697	12.0417
12	18.697	12.0417
12	18.697	12.0417
12	18.697	12.0417
12	18.697	13.0417
12	21.774	7.625
12	21.774	7.625
12	21.774	7.625
12	21.774	7.625
12	21.774	7.625
12	21.774	7.625
12	21.774	7.625
12	21.774	7.625
12	21.774	7.625
12	21.774	7.625
12	21.774	7.625
12	21.774	7.625
12	21.774	7.625
12	21.774	7.625
12	21.774	7.625
12	21.774	7.625
12	21.774	7.625
12	21.774	7.625
12	21.774	7.625
12	21.774	7.625
12	21.774	7.625
12	21.774	7.625
12	21.774	7.625
12	21.774	8.58333
12	21.774	8.58333
12	21.774	8.58333
12	21.774	8.58333
12	21.774	8.58333
12	21.774	8.58333
12	21.774	8.58333
12	21.774	8.58333
12	21.774	8.58333
12	21.774	8.58333
12	21.774	8.58333
12	21.774	8.58333
12	21.774	8.58333
12	21.774	8.58333
12	21.774	8.58333
12	21.774	8.58333
12	21.774	8.58333
12	21.774	8.58333
12	21.774	8.58333
12	21.774	8.58333
12	21.774	9.58333
12	21.774	9.58333
12	21.774	9.58333
12	21.774	9.58333
12	21.774	9.58333
12	21.774	9.58333
12	21.774	9.58333
12	21.774	9.58333
12	21.774	9.58333
12	21.774	9.58333
12	21.774	9.58333
12	21.774	9.58333
12	21.774	9.58333
12	21.774	7.58333
12	21.774	8.58333
12	21.774	8.58333
12	21.774	8.58333
12	21.774	8.58333
12	21.774	8.58333
12	21.774	8.58333
12	21.774	8.58333
12	21.774	8.58333
12	21.774	8.58333
12	21.774	8.58333
12	21.774	8.58333
12	21.774	8.58333
12	21.774	8.58333
12	21.774	9.54167
12	21.774	9.54167
12	21.774	9.54167
12	21.774	9.54167
12	21.774	9.54167
12	21.774	9.54167
12	21.774	9.54167
12	21.774	9.54167
12	24.813	5.54167
12	24.813	5.54167
12	24.813	5.54167
12	24.813	5.54167
12	24.813	5.54167
12	24.813	5.54167
12	24.813	5.54167
12	24.813	5.54167
12	24.813	5.54167
12	24.813	5.54167
12	24.813	5.54167
12	24.813	5.54167
12	24.813	5.54167
12	24.813	5.54167
12	24.813	5.54167
12	24.813	5.54167
12	24.813	5.54167
12	24.813	5.54167
12	24.813	5.54167
12	24.813	5.54167
12	24.813	5.54167
12	24.813	5.54167
12	24.813	5.54167
12	24.813	5.54167
12	24.813	5.54167
12	24.813	5.54167
12	24.813	5.54167
12	24.813	5.54167
12	24.813	5.54167
12	24.813	5.54167
12	24.813	5.54167
12	24.813	5.54167
12	24.813	5.54167
12	24.813	5.54167
12	24.813	5.54167
12	24.813	5.54167
12	24.813	5.54167
12	24.813	6.5
12	24.813	6.5
12	24.813	6.5
12	24.813	6.5
12	24.813	6.5
12	24.813	6.5
12	24.813	6.5
12	24.813	6.5
12	24.813	6.5
12	24.813	6.5
12	24.813	6.5
12	24.813	6.5
12	24.813	6.5
12	24.813	6.5
12	24.813	6.5
12	24.813	6.5
12	24.813	6.5
12	24.813	6.5
12	24.813	6.5
12	24.813	6.5
12	24.813	6.5
12	24.813	6.5
12	24.813	6.5
12	24.813	6.5
12	24.813	6.5
12	24.813	6.5
12	24.813	7.58333
12	24.813	7.58333
12	24.813	5.5
12	24.813	5.5
12	24.813	5.5
12	24.813	5.5
12	24.813	5.5
12	24.813	5.5
12	24.813	5.5
12	24.813	6.58333
12	24.813	6.58333
12	24.813	6.58333
12	24.813	6.58333
12	24.813	6.58333
12	24.813	6.58333
12	24.813	6.58333
12	24.813	6.58333
12	24.813	6.58333
12	24.813	6.58333
12	24.813	6.58333
12	24.813	6.58333
12	24.813	6.58333
12	24.813	6.58333
12	24.813	6.58333
12	24.813	6.58333
12	24.813	6.58333
12	24.813	6.58333
12	24.813	6.58333
12	24.813	6.58333
12	24.813	6.58333
12	24.813	6.58333
12	24.813	6.58333
12	24.813	6.58333
12	24.813	6.58333
12	24.813	6.58333
12	27.576	4.25
12	27.576	4.25
12	27.576	4.25
12	27.576	4.25
12	27.576	4.25
12	27.576	4.25
12	27.576	4.25
12	27.576	4.25
12	27.576	4.25
12	27.576	5.25
12	27.576	5.25
12	27.576	5.25
12	27.576	5.25
12	27.576	5.25
12	27.576	5.25
12	27.576	5.25
12	27.576	5.25
12	27.576	5.25
12	27.576	5.25
12	27.576	5.25
12	27.576	5.25
12	27.576	5.25
12	27.576	5.25
12	27.576	5.25
12	27.576	5.25
12	27.576	5.25
12	27.576	5.25
12	27.576	5.25
12	27.576	5.25
12	27.576	5.25
12	27.576	5.25
12	27.576	5.25
12	27.576	5.25
12	27.576	5.25
12	27.576	5.25
12	27.576	5.25
12	27.576	5.25
12	27.576	5.25
12	27.576	5.25
12	27.576	5.25
12	27.576	5.25
12	27.576	5.25
12	27.576	5.25
12	27.576	5.25
12	27.576	5.20833
12	27.576	5.20833
12	27.576	5.20833
12	27.576	5.20833
12	27.576	5.20833
12	27.576	5.20833
12	27.576	5.20833
12	27.576	5.20833
12	27.576	5.20833
12	27.576	5.20833
12	27.576	5.20833
12	27.576	5.20833
12	27.576	5.20833
12	27.576	5.20833
12	27.576	5.20833
12	27.576	5.20833
12	27.576	5.20833
12	27.576	5.20833
12	27.576	5.20833
12	27.576	5.20833
12	27.576	5.20833
12	27.576	5.20833
12	27.576	5.20833
12	27.576	5.20833
12	27.576	5.20833
12	27.576	5.20833
12	27.576	5.20833
18	16.203	14.7917
18	16.203	14.7917
18	16.203	14.7917
18	16.203	14.7917
18	16.203	14.7917
18	16.203	14.7917
18	16.203	15.7917
18	16.203	15.7917
18	16.203	15.7917
18	16.203	15.7917
18	16.203	15.7917
18	16.203	15.7917
18	16.203	15.7917
18	16.203	15.7917
18	16.203	15.7917
18	16.203	15.7917
18	16.203	15.7917
18	16.203	15.7917
18	16.203	15.7917
18	16.203	15.7917
18	16.203	15.7917
18	16.203	15.7917
18	16.203	15.7917
18	16.203	15.7917
18	16.203	15.7917
18	16.203	15.7917
18	16.203	15.7917
18	16.203	16.8333
18	16.203	16.8333
18	16.203	16.8333
18	16.203	16.8333
18	16.203	16.8333
18	16.203	16.8333
18	16.203	16.8333
18	16.203	16.8333
18	16.203	16.8333
18	16.203	17.8333
18	16.203	17.8333
18	16.203	17.8333
18	16.203	17.8333
18	16.203	17.8333
18	16.203	17.8333
18	16.203	18.8333
18	16.203	18.8333
18	16.203	18.8333
18	16.203	14.7917
18	16.203	15.8333
18	16.203	15.8333
18	16.203	15.8333
18	16.203	16.8333
18	16.203	16.8333
18	16.203	16.8333
18	16.203	16.8333
18	16.203	16.8333
18	16.203	16.8333
18	16.203	16.8333
18	16.203	16.8333
18	16.203	16.8333
18	16.203	17.8333
18	16.203	17.8333
18	16.203	17.8333
18	16.203	17.8333
18	16.203	17.8333
18	16.203	17.8333
18	16.203	17.8333
18	16.203	17.8333
18	16.203	17.8333
18	16.203	17.8333
18	16.203	17.8333
18	16.203	17.8333
18	16.203	17.8333
18	16.203	17.8333
18	16.203	17.8333
18	16.203	17.8333
18	16.203	17.8333
18	16.203	17.8333
18	16.203	20.0417
18	16.203	20.0417
18	18.884	10.8333
18	18.884	10.8333
18	18.884	10.8333
18	18.884	10.8333
18	18.884	10.8333
18	18.884	10.8333
18	18.884	10.8333
18	18.884	10.8333
18	18.884	10.8333
18	18.884	10.8333
18	18.884	10.8333
18	18.884	10.8333
18	18.884	10.8333
18	18.884	10.8333
18	18.884	10.8333
18	18.884	10.8333
18	18.884	11.8333
18	18.884	11.8333
18	18.884	11.8333
18	18.884	11.8333
18	18.884	11.8333
18	18.884	11.8333
18	18.884	11.8333
18	18.884	11.8333
18	18.884	11.8333
18	18.884	11.8333
18	18.884	11.8333
18	18.884	11.8333
18	18.884	11.8333
18	18.884	11.8333
18	18.884	11.8333
18	18.884	11.8333
18	18.884	11.8333
18	18.884	11.8333
18	18.884	11.8333
18	18.884	13.0833
18	18.884	13.0833
18	18.884	10.8333
18	18.884	10.8333
18	18.884	10.8333
18	18.884	10.8333
18	18.884	10.8333
18	18.884	10.8333
18	18.884	10.8333
18	18.884	10.8333
18	18.884	10.8333
18	18.884	10.8333
18	18.884	10.8333
18	18.884	10.8333
18	18.884	12.0833
18	18.884	12.0833
18	18.884	12.0833
18	18.884	12.0833
18	18.884	12.0833
18	18.884	12.0833
18	18.884	12.0833
18	18.884	12.0833
18	18.884	12.0833
18	18.884	12.0833
18	18.884	12.0833
18	18.884	12.0833
18	18.884	12.0833
18	18.884	12.0833
18	18.884	12.0833
18	18.884	12.0833
18	18.884	12.0833
18	18.884	12.0833
18	18.884	12.0833
18	18.884	12.0833
18	18.884	12.0833
18	18.884	12.0833
18	18.884	12.0833
18	18.884	12.0833
18	18.884	12.0833
18	18.884	12.0833
18	18.884	13
18	18.884	13
18	21.635	6.66667
18	21.635	6.66667
18	21.635	6.66667
18	21.635	6.66667
18	21.635	6.66667
18	21.635	6.66667
18	21.635	6.66667
18	21.635	6.66667
18	21.635	6.66667
18	21.635	6.66667
18	21.635	6.66667
18	21.635	6.66667
18	21.635	6.66667
18	21.635	6.66667
18	21.635	6.66667
18	21.635	7.625
18	21.635	7.625
18	21.635	7.625
18	21.635	7.625
18	21.635	7.625
18	21.635	7.625
18	21.635	7.625
18	21.635	7.625
18	21.635	7.625
18	21.635	7.625
18	21.635	7.625
18	21.635	7.625
18	21.635	7.625
18	21.635	7.625
18	21.635	7.625
18	21.635	7.625
18	21.635	7.625
18	21.635	7.625
18	21.635	7.625
18	21.635	7.625
18	21.635	7.625
18	21.635	7.625
18	21.635	7.625
18	21.635	7.625
18	21.635	7.625
18	21.635	7.625
18	21.635	7.625
18	21.635	7.625
18	21.635	7.625
18	21.635	7.625
18	21.635	7.625
18	21.635	7.625
18	21.635	7.625
18	21.635	7.625
18	21.635	7.625
18	21.635	6.625
18	21.635	6.625
18	21.635	7.54167
18	21.635	7.54167
18	21.635	7.54167
18	21.635	7.54167
18	21.635	7.54167
18	21.635	7.54167
18	21.635	7.54167
18	21.635	7.54167
18	21.635	7.54167
18	21.635	7.54167
18	21.635	7.54167
18	21.635	7.54167
18	21.635	7.54167
18	21.635	7.54167
18	21.635	7.54167
18	21.635	7.54167
18	21.635	7.54167
18	21.635	7.54167
18	21.635	7.54167
18	21.635	7.54167
18	21.635	7.54167
18	21.635	7.54167
18	21.635	7.54167
18	21.635	7.54167
18	21.635	7.54167
18	21.635	7.54167
18	21.635	7.54167
18	21.635	7.54167
18	21.635	7.54167
18	21.635	7.54167
18	21.635	7.54167
18	24.949	5.54167
18	24.949	5.54167
18	24.949	5.54167
18	24.949	5.54167
18	24.949	5.54167
18	24.949	5.54167
18	24.949	5.54167
18	24.949	5.54167
18	24.949	5.54167
18	24.949	5.54167
18	24.949	5.54167
18	24.949	5.54167
18	24.949	5.54167
18	24.949	5.54167
18	24.949	5.54167
18	24.949	5.54167
18	24.949	5.54167
18	24.949	5.54167
18	24.949	5.54167
18	24.949	5.54167
18	24.949	5.54167
18	24.949	5.54167
18	24.949	5.54167
18	24.949	5.54167
18	24.949	5.54167
18	24.949	5.54167
18	24.949	5.54167
18	24.949	5.54167
18	24.949	5.54167
18	24.949	5.54167
18	24.949	5.54167
18	24.949	5.54167
18	24.949	5.54167
18	24.949	5.54167
18	24.949	5.54167
18	24.949	5.54167
18	24.949	5.54167
18	24.949	5.54167
18	24.949	5.54167
18	24.949	5.54167
18	24.949	5.54167
18	24.949	6.54167
18	24.949	6.54167
18	24.949	6.54167
18	24.949	6.54167
18	24.949	6.54167
18	24.949	6.54167
18	24.949	6.54167
18	24.949	6.54167
18	24.949	6.54167
18	24.949	6.54167
18	24.949	6.54167
18	24.949	6.54167
18	24.949	6.54167
18	24.949	6.54167
18	24.949	6.54167
18	24.949	6.54167
18	24.949	6.54167
18	24.949	6.54167
18	24.949	7.58333
18	24.949	7.58333
18	24.949	7.58333
18	24.949	5.54167
18	24.949	5.54167
18	24.949	5.54167
18	24.949	5.54167
18	24.949	5.54167
18	24.949	5.54167
18	24.949	5.54167
18	24.949	5.54167
18	24.949	5.54167
18	24.949	5.54167
18	24.949	5.54167
18	24.949	5.54167
18	24.949	5.54167
18	24.949	5.54167
18	24.949	5.54167
18	24.949	5.54167
18	24.949	5.54167
18	24.949	5.54167
18	24.949	5.54167
18	24.949	6.58333
18	24.949	6.58333
18	24.949	6.58333
18	24.949	6.58333
18	24.949	6.58333
18	24.949	6.58333
18	24.949	6.58333
18	24.949	6.58333
18	24.949	6.58333
18	24.949	6.58333
18	24.949	6.58333
18	24.949	6.58333
18	24.949	6.58333
18	24.949	6.58333
18	24.949	6.58333
18	24.949	6.58333
18	24.949	6.58333
18	27.977	4.25
18	27.977	4.25
18	27.977	4.25
18	27.977	4.25
18	27.977	4.25
18	27.977	4.25
18	27.977	4.25
18	27.977	4.25
18	27.977	4.25
18	27.977	4.25
18	27.977	4.25
18	27.977	4.25
18	27.977	4.25
18	27.977	5.25
18	27.977	5.25
18	27.977	5.25
18	27.977	5.25
18	27.977	5.25
18	27.977	5.25
18	27.977	5.25
18	27.977	5.25
18	27.977	5.25
18	27.977	5.25
18	27.977	5.25
18	27.977	5.25
18	27.977	5.25
18	27.977	5.25
18	27.977	5.25
18	27.977	5.25
18	27.977	5.25
18	27.977	5.25
18	27.977	5.25
18	27.977	5.25
18	27.977	5.25
18	27.977	5.25
18	27.977	5.25
18	27.977	5.25
18	27.977	5.25
18	27.977	5.25
18	27.977	5.25
18	27.977	5.25
18	27.977	5.25
18	27.977	6.20833
18	27.977	6.20833
18	27.977	6.20833
18	27.977	6.20833
18	27.977	6.20833
18	27.977	6.20833
18	27.977	6.20833
18	27.977	6.20833
18	27.977	6.20833
18	27.977	6.20833
18	27.977	6.20833
18	27.977	6.20833
18	27.977	6.20833
18	27.977	6.20833
18	27.977	6.20833
18	27.977	6.20833
18	27.977	6.20833
18	27.977	6.20833
18	27.977	6.20833
18	27.977	6.20833
18	27.977	6.20833
18	27.977	6.20833
18	27.977	6.20833
18	27.977	6.20833
18	27.977	6.20833
18	27.977	6.20833
18	27.977	6.20833
18	27.977	6.20833
18	27.977	6.20833
18	27.977	4.25
18	27.977	4.25
18	27.977	4.25
18	27.977	4.25
18	27.977	4.25
18	27.977	4.25
18	27.977	4.25
18	27.977	4.25
18	27.977	4.25
18	27.977	4.25
18	27.977	4.25
18	27.977	5.20833
18	27.977	5.20833
18	27.977	5.20833
18	27.977	5.20833
18	27.977	5.20833
18	27.977	5.20833
18	27.977	5.20833
18	27.977	5.20833
18	27.977	5.20833
18	27.977	5.20833
18	27.977	5.20833
18	27.977	5.20833
18	27.977	5.20833
18	27.977	5.20833
18	27.977	5.20833
18	27.977	5.20833
18	27.977	5.20833
18	27.977	5.20833
18	27.977	5.20833
18	27.977	5.20833
18	27.977	5.20833
18	27.977	5.20833
18	27.977	5.20833
18	27.977	5.20833
18	27.977	5.20833
18	27.977	5.20833
18	27.977	5.20833
18	27.977	5.20833
18	27.977	5.20833
18	27.977	5.20833
18	27.977	5.20833
18	27.977	5.20833
18	27.977	5.20833

## Sheet: Stigmatica postembryo
Year	Day length	Larval Temperature	Larval Dev. Time	Pupal Temperature	Pupal Dev. Time	Adult Mass	Sex
2017	12	15.902	43.7083	15.871	14.875	13.29	m
2017	12	15.902	42.7083	15.871	15.0417	12.68	f
2017	12	15.902	40.7083	15.871	15.125	8.79	m
2017	12	15.902	39.6667	15.871	15.0417	10.5	f
2017	12	15.902	38.6667	15.871	15.0417	11.41	f
2017	12	15.902	39.6667	15.871	14.0417	8.87	m
2017	12	15.902	39.6667	15.871	15.0417	11.35	m
2017	12	15.902	44.6667	15.871	15.0833	13.54	f
2017	12	15.902	41.6667	15.871	15.375	16.19	f
2017	12	15.902	41.6667	15.871	15.375	10.17	m
2017	12	15.902	40.6667	15.871	15	10.72	m
2017	12	15.902	38.6667	15.871	15.0417	12.02	f
2017	12	15.902	39.6667	15.871	14.0417	10.18	m
2017	12	15.902	41.6667	15.871	14	10.21	m
2017	12	15.902	40.6667	15.871	15	9.32	m
2017	12	18.69	24.6667	18.73	10.0417	16.61	f
2017	12	18.69	24.6667	18.73	10.0417	14.19	m
2017	12	18.69	26.7917	18.73	10.4167	11.11	m
2017	12	18.69	37.125	18.73	9.66667	12.71	m
2017	12	18.69	25.7917	18.73	10.4167	11.71	m
2017	12	18.69	26.7917	18.73	9.41667	11.94	m
2017	12	18.69	28.7917	18.73	9.20833	12.64	f
2017	12	18.69	23.0833	18.73	9.79167	11.27	m
2017	12	18.69	25.0417	18.73	8.95834	11.12	m
2017	12	18.69	28.0833	18.73	8.58333	11.64	m
2017	12	18.69	25.0417	18.73	8.95834	10.17	m
2017	12	18.69	25.0417	18.73	8.95834	12.62	m
2017	12	18.69	23.9583	18.73	10.0417	13.57	f
2017	12	18.69	23.9583	18.73	10.0417	12.63	m
2017	12	18.69	23.0833	18.73	9.79167	14.79	f
2017	12	18.69	25.0417	18.73	9.66667	12.58	m
2017	12	18.69	26.0417	18.73	9.66667	11.68	m
2017	12	18.69	23.9583	18.73	8.91667	14.19	f
2017	12	18.69	23.9583	18.73	10.0417	14.6	f
2017	12	18.69	25.0417	18.73	9.66667	11.11	m
2017	12	18.69	25.0417	18.73	8.95834	11.94	m
2017	12	18.69	25.0417	18.73	9.66667	11.56	m
2017	12	18.69	26.0417	18.73	9.66667	11.84	f
2017	12	18.69	23.0833	18.73	9.79167	14.04	f
2017	12	18.69	23.0833	18.73	8.70833	12.99	f
2017	12	18.69	26.0417	18.73	9.66667	14.46	f
2017	12	21.91	17.625	21.91	7.20833	13.94	f
2017	12	21.91	18.6667	21.91	6.16666	12.71	f
2017	12	21.91	18.5	21.91	7.25	11.32	m
2017	12	21.91	17.0417	21.91	7.125	12.85	f
2017	12	21.91	17.0417	21.91	7.125	12.66	f
2017	12	21.91	17.0417	21.91	7.125	13.72	f
2017	12	21.91	17.0417	21.91	7.125	10.64	m
2017	12	21.91	17.0417	21.91	8.125	11.8	m
2017	12	21.91	19	21.91	7.16667	11.57	f
2017	12	21.91	17.0417	21.91	7.125	14.46	f
2017	12	21.91	18	21.91	7.16667	11.96	m
2017	12	21.91	18	21.91	7.16667	10.57	m
2017	12	21.91	19	21.91	7.16667	15.19	f
2017	12	21.91	18.0833	21.91	7.16667	9.14	m
2017	12	21.91	19.0417	21.91	7.08333	10.81	m
2017	12	21.91	16.8333	21.91	6.16667	9.19	m
2017	12	21.91	19.8333	21.91	6.08333	14.85	f
2017	12	21.91	17.7083	21.91	6.41667	13.39	f
2017	12	21.91	17.7083	21.91	7.25	16.25	f
2017	12	21.91	17.7083	21.91	6.41667	14.01	f
2017	12	21.91	17.7083	21.91	7.25	13.52	f
2017	12	21.91	17.7083	21.91	6.41667	11.66	m
2017	12	21.91	17.7083	21.91	7.25	11.43	f
2017	12	21.91	19.7083	21.91	6.41667	12.87	f
2017	12	21.91	17.7083	21.91	6.41667	10.57	m
2017	12	21.91	17.7083	21.91	6.41667	11.53	m
2017	12	21.91	17.75	21.91	6.25	14.34	f
2017	12	21.91	17.75	21.91	7.41667	11	m
2017	12	21.91	16.75	21.91	6.41667	13.7	f
2017	12	21.91	19.75	21.91	6.375	14.66	f
2017	12	21.91	17.75	21.91	7.41667	10.61	m
2017	12	21.91	17.75	21.91	7.41667	13.31	f
2017	12	21.91	18.75	21.91	7.375	13.43	f
2017	12	21.91	19.75	21.91	7.20833	11.48	m
2017	12	21.91	16.75	21.91	7.25	11.1	m
2017	12	21.91	18.75	21.91	6.41667	14.26	f
2017	12	21.91	17.75	21.91	7.41667	14.45	f
2017	12	21.91	18.75	21.91	6.41667	11.38	m
2017	12	21.91	18.75	21.91	6.41667	14.86	f
2017	12	21.91	17.75	21.91	6.25	10.45	m
2017	12	21.91	18.75	21.91	6.41667	12.02	m
2017	12	21.91	17.75	21.91	6.25	11.67	m
2017	12	21.91	17.75	21.91	7.41667	13.99	f
2017	12	21.91	17.75	21.91	7.41667	14.99	f
2017	12	21.91	16.75	21.91	7.25	12.85	m
2017	12	21.91	17.75	21.91	6.25	12.8	f
2017	12	21.91	18.7917	21.91	6.375	11.44	m
2017	12	24.897	15.625	24.764	5.25	15.94	f
2017	12	24.897	17.5	24.764	5.16667	9.86	m
2017	12	24.897	15.125	24.764	5.16666	12.43	f
2017	12	24.897	15.125	24.764	5.16666	10.83	m
2017	12	24.897	16.0417	24.764	4.25	14.4	f
2017	12	24.897	16.0417	24.764	5.25	10.81	m
2017	12	24.897	15.125	24.764	5.16666	9.24	m
2017	12	24.897	14.1667	24.764	5.16666	12.32	m
2017	12	24.897	15.0833	24.764	5.25	10.95	m
2017	12	24.897	15.0833	24.764	5.25	10.09	m
2017	12	24.897	18.0417	24.764	5.25	11.89	f
2017	12	24.897	15.0833	24.764	6.20834	11.53	m
2017	12	24.897	16.125	24.764	5.16667	13.05	m
2017	12	24.897	15.0833	24.764	5.25	12.46	f
2017	12	24.897	16.125	24.764	4.20833	13.62	f
2017	12	24.897	16.125	24.764	5.16667	12.33	m
2017	12	24.897	16	24.764	5.25	12.39	m
2017	12	24.897	16	24.764	5.25	11.24	m
2017	12	24.897	13.625	24.764	5.08334	10.61	m
2017	12	24.897	13.625	24.764	5.08334	10.87	m
2017	12	24.897	17.5833	24.764	5.20833	11.11	m
2017	12	24.897	13.625	24.764	5.08334	12.4	m
2017	12	24.897	14.625	24.764	5.08334	11.75	m
2017	12	24.897	14.625	24.764	5.08334	12.42	f
2017	12	24.897	14.625	24.764	5.08334	14.62	f
2017	12	24.897	13.625	24.764	5.08334	12.66	m
2017	12	24.897	14.625	24.764	4.08334	15.2	f
2017	12	24.897	14.625	24.764	5.08334	13.53	f
2017	12	24.897	15.5833	24.764	5.16666	12.38	m
2017	12	24.897	16.5833	24.764	5.125	15.25	f
2017	12	24.897	12.625	24.764	5.125	16.25	f
2017	12	24.897	14.625	24.764	5.08334	11.84	m
2017	12	24.897	14.625	24.764	5.08334	14	f
2017	12	24.897	15.5833	24.764	6.125	14	f
2017	12	24.897	13.625	24.764	5.08334	11.72	f
2017	12	24.897	14.625	24.764	5.08334	12.67	f
2017	12	24.897	14.625	24.764	6.125	11.38	m
2017	12	24.897	14.625	24.764	5.08334	11.15	m
2017	12	24.897	14.625	24.764	5.08334	14.23	f
2017	12	24.897	15.5833	24.764	6.125	11.54	m
2017	12	24.897	14.625	24.764	5.08334	12.66	m
2017	12	24.897	14.625	24.764	5.08334	16.13	f
2017	12	24.897	16.5833	24.764	5.125	10.73	m
2017	12	24.897	15.5833	24.764	5.16666	12.63	m
2017	12	24.897	16.5833	24.764	5.125	13.76	f
2017	12	24.897	14.625	24.764	5.08334	14.75	f
2017	12	24.897	14.625	24.764	5.08334	10.89	m
2017	12	24.897	16.5833	24.764	5.125	15.2	f
2017	12	24.897	14.625	24.764	5.08334	11.2	m
2017	12	24.897	15.5833	24.764	5.16666	10.82	m
2017	12	24.897	15.5833	24.764	5.16666	12.01	m
2017	12	24.897	15.5833	24.764	5.16666	11.39	m
2017	12	24.897	14.6667	24.764	5.16666	11.76	m
2017	12	24.897	17.7917	24.764	5.04166	12.46	f
2017	12	27.903	12.7083	27.508	4.16667	13.86	f
2017	12	27.903	13.625	27.508	4.16667	10.32	m
2017	12	27.903	11.625	27.508	4.20833	11.91	m
2017	12	27.903	14.3333	27.508	4.25	12.59	f
2017	12	27.903	12.5	27.508	4.16667	10.34	m
2017	12	27.903	13.4583	27.508	4.25	9.23	m
2017	12	27.903	14.4167	27.508	4.125	11.01	m
2017	12	27.903	14.4167	27.508	4.125	11.79	f
2017	12	27.903	14.4167	27.508	4.125	13.24	f
2017	12	27.903	13.3333	27.508	4.25	14	f
2017	12	27.903	15.3333	27.508	4.25	9.76	m
2017	12	27.903	16.3333	27.508	4.20834	10.97	m
2017	12	27.903	13.3333	27.508	4.25	12.22	f
2017	12	27.903	14.4167	27.508	4.125	15.04	f
2017	12	27.903	13.3333	27.508	4.25	10.94	m
2017	12	27.903	16.3333	27.508	4.20834	15.73	f
2017	12	27.903	12.375	27.508	4.25	11.41	f
2017	12	27.903	11.6667	27.508	4.125	11.54	m
2017	12	27.903	11.6667	27.508	4.125	12.82	f
2017	12	27.903	11.6667	27.508	5.125	11.48	m
2017	12	27.903	11.6667	27.508	5.125	14.8	f
2017	12	27.903	11.6667	27.508	4.125	11.99	m
2017	12	27.903	11.6667	27.508	5.125	13.99	m
2017	12	27.903	12.6667	27.508	4.125	13.89	f
2017	12	27.903	12.6667	27.508	4.125	14.11	f
2017	12	27.903	10.6667	27.508	5.125	11.7	m
2017	12	27.903	10.6667	27.508	5.125	11.96	m
2017	12	27.903	11.6667	27.508	5.125	12.3	m
2017	12	27.903	12.6667	27.508	4.125	12.72	f
2017	12	27.903	11.6667	27.508	5.125	12.01	m
2017	12	27.903	11.6667	27.508	5.125	10.49	m
2017	12	27.903	12.6667	27.508	5.16667	14.65	m
2017	12	27.903	13.6667	27.508	4.16667	11.89	m
2017	12	27.903	11.625	27.508	4.125	14.79	f
2017	12	27.903	11.625	27.508	4.125	11.5	m
2017	12	27.903	11.625	27.508	5.16667	11.42	m
2017	12	27.903	12.625	27.508	4.16667	14.48	f
2017	12	27.903	11.625	27.508	5.16667	11.75	m
2017	12	27.903	12.625	27.508	4.16667	13.1	m
2017	12	27.903	14.625	27.508	4.08334	11.99	f
2017	12	27.903	11.625	27.508	4.125	12.65	m
2017	12	27.903	11.625	27.508	4.125	14.18	f
2017	12	27.903	11.625	27.508	5.16667	11.51	m
2017	12	27.903	12.625	27.508	4.16667	11.36	m
2017	12	27.903	11.625	27.508	5.16667	12.89	m
2017	12	27.903	12.625	27.508	4.16667	13.79	f
2017	12	27.903	12.625	27.508	4.16667	12.95	f
2017	12	27.903	10.625	27.508	4.125	12.12	m
2017	12	27.903	11.625	27.508	4.125	12.03	m
2017	12	27.903	11.625	27.508	5.16667	11.42	m
2017	12	27.903	12.625	27.508	4.16667	10.56	m
2017	12	27.903	11.625	27.508	4.125	11.13	m
2017	12	27.903	11.625	27.508	4.125	12.33	f
2017	12	27.903	11.625	27.508	5.16667	9.35	m
2017	12	27.903	12.625	27.508	4.16667	11.93	m
2017	12	27.903	12.625	27.508	5.125	12.14	f
2017	12	27.903	11.625	27.508	5.16667	12.28	m
2017	12	27.903	11.625	27.508	5.16667	11.59	m
2017	12	27.903	11.625	27.508	5.16667	11.54	m
2017	12	27.903	12.625	27.508	4.16667	10.7	f
2017	18	16.049	41.75	15.977	15.7917	8.92	m
2017	18	16.049	42.75	15.977	16.1667	12.43	f
2017	18	16.049	43.75	15.977	16.0833	8.63	m
2017	18	16.049	39.9583	15.977	15.8333	12.17	f
2017	18	16.049	43.75	15.977	15.0833	13.67	f
2017	18	16.049	40	15.977	15.75	11.22	m
2017	18	16.049	41.7083	15.977	16.0833	11.75	f
2017	18	16.049	42.7083	15.977	15.0833	13.33	f
2017	18	16.049	43.75	15.977	15.0417	13.63	f
2017	18	16.049	41.7083	15.977	15.0833	13.42	f
2017	18	16.049	42.75	15.977	15.0417	12.87	f
2017	18	18.964	28.7083	18.828	11.125	12.74	f
2017	18	18.964	27.6667	18.828	11	14.12	f
2017	18	18.964	27.5833	18.828	11.125	12.6	m
2017	18	18.964	25.75	18.828	10.25	12.28	m
2017	18	18.964	29.7917	18.828	10.375	12.45	f
2017	18	18.964	27.75	18.828	10.4167	15.21	f
2017	18	18.964	27.75	18.828	10.4167	14.49	f
2017	18	18.964	27.75	18.828	10.4167	13.58	f
2017	18	18.964	27.75	18.828	10.4167	14.86	f
2017	18	18.964	28.7917	18.828	10.2083	13.03	f
2017	18	18.964	29.7917	18.828	11.375	15.76	f
2017	18	18.964	27.7917	18.828	11.375	13.91	f
2017	18	18.964	28.7917	18.828	10.375	14.15	f
2017	18	18.964	25.75	18.828	11.4167	14.92	f
2017	18	18.964	26.75	18.828	10.4167	11.39	m
2017	18	18.964	27.7917	18.828	10.2083	12.92	m
2017	18	18.964	27.7917	18.828	11.375	10.27	m
2017	18	18.964	30.7917	18.828	10.375	10.42	m
2017	18	18.964	28.625	18.828	10.375	14.73	f
2017	18	18.964	28.7917	18.828	9.875	13.06	m
2017	18	18.964	25.0417	18.828	10.6667	10.32	m
2017	18	21.958	20.625	21.786	7.16667	12.94	f
2017	18	21.958	19.5833	21.786	7.29167	12.22	m
2017	18	21.958	19.5	21.786	7.16667	15.01	f
2017	18	21.958	20.4583	21.786	7.16667	13.54	f
2017	18	21.958	21.9167	21.786	7.125	11.6	f
2017	18	21.958	18.9167	21.786	7.16667	12.13	m
2017	18	21.958	19.9167	21.786	7.20834	16.35	f
2017	18	21.958	18.9583	21.786	7.20834	12.25	m
2017	18	21.958	19.9583	21.786	7.16667	14.7	f
2017	18	21.958	20.9583	21.786	7.125	10.27	m
2017	18	21.958	19.9583	21.786	7.16667	10.63	m
2017	18	21.958	19.9583	21.786	7.16667	14.61	f
2017	18	21.958	18.9583	21.786	7.20834	14.17	f
2017	18	21.958	19.9583	21.786	7.16667	11.62	m
2017	18	21.958	19.9583	21.786	6.20834	12.49	m
2017	18	21.958	18.9583	21.786	6.16667	11.48	m
2017	18	21.958	18.9583	21.786	7.20834	12.49	f
2017	18	21.958	20.9583	21.786	7.125	13.41	f
2017	18	21.958	18.0417	21.786	7.20834	11.14	m
2017	18	21.958	20.0417	21.786	7.125	11.61	m
2017	18	21.958	21.0417	21.786	7.125	10.51	m
2017	18	21.958	21.0417	21.786	7.125	10.62	m
2017	18	21.958	21.0417	21.786	7.125	10.3	m
2017	18	21.958	19.0417	21.786	7.16667	10.53	m
2017	18	21.958	20.0417	21.786	7.125	12.88	f
2017	18	21.958	20.0417	21.786	7.125	10.23	m
2017	18	21.958	17.75	21.786	7.25	12.15	m
2017	18	21.958	17.75	21.786	7.25	13.7	f
2017	18	21.958	19.75	21.786	7.375	13.55	f
2017	18	21.958	19.75	21.786	7.375	13.83	f
2017	18	21.958	18.75	21.786	7.41667	11.07	f
2017	18	21.958	19.75	21.786	6.41667	13.1	f
2017	18	21.958	24.125	21.786	7	11.37	m
2017	18	21.958	19.75	21.786	6.41667	14.74	f
2017	18	21.958	20.75	21.786	6.375	13.87	f
2017	18	21.958	20.75	21.786	6.375	12.75	f
2017	18	21.958	19.75	21.786	6.41667	13.51	m
2017	18	21.958	19.75	21.786	6.41667	11.06	m
2017	18	21.958	20.75	21.786	6.375	13.09	f
2017	18	21.958	20.75	21.786	7.20833	13.58	f
2017	18	21.958	18.75	21.786	7.41667	13.57	f
2017	18	21.958	19.75	21.786	7.375	14.82	f
2017	18	21.958	18.75	21.786	7.41667	11.58	m
2017	18	21.958	19.75	21.786	6.41667	13.71	f
2017	18	21.958	20.75	21.786	6.375	11.52	f
2017	18	21.958	19.75	21.786	7.375	15.53	f
2017	18	21.958	20.75	21.786	8.375	12.52	f
2017	18	21.958	21.9167	21.786	7.20833	9.72	m
2017	18	21.958	19.75	21.786	6.41667	14.04	f
2017	18	21.958	20.75	21.786	6.375	12.51	m
2017	18	21.958	18.75	21.786	7.41667	10.4	m
2017	18	21.958	19.75	21.786	7.375	10.47	m
2017	18	21.958	20.75	21.786	6.375	12.6	m
2017	18	21.958	18.75	21.786	7.41667	9.79	m
2017	18	21.958	18.75	21.786	7.41667	11.68	m
2017	18	21.958	19.75	21.786	6.41667	13.46	f
2017	18	21.958	19.75	21.786	7.375	11.22	f
2017	18	21.958	19.75	21.786	7.375	12.71	f
2017	18	21.958	18.75	21.786	6.25	11.6	f
2017	18	21.958	18.75	21.786	7.41667	13.46	f
2017	18	21.958	19.75	21.786	6.41667	13.78	f
2017	18	21.958	19.75	21.786	6.41667	10.05	m
2017	18	21.958	19.75	21.786	7.375	10.14	m
2017	18	21.958	19.75	21.786	7.375	13.77	f
2017	18	21.958	20.75	21.786	6.375	13.36	f
2017	18	21.958	17.75	21.786	7.25	11.96	m
2017	18	21.958	19.75	21.786	6.41667	14.69	f
2017	18	25.079	15.5417	25.098	6.29166	12.93	f
2017	18	25.079	16.625	25.098	5.20833	13.56	f
2017	18	25.079	15.5	25.098	6.16667	15.49	f
2017	18	25.079	14.4167	25.098	5.33333	11	m
2017	18	25.079	15.5	25.098	5.20833	8.24	m
2017	18	25.079	15.0833	25.098	5.20833	15.33	f
2017	18	25.079	15.0833	25.098	5.20833	13.1	f
2017	18	25.079	14	25.098	5.33333	10.47	m
2017	18	25.079	17.0417	25.098	5.20834	12.91	f
2017	18	25.079	15.0833	25.098	5.20833	10.35	m
2017	18	25.079	18.0417	25.098	5.25	10.07	m
2017	18	25.079	16.0417	25.098	5.20834	10.47	m
2017	18	25.079	16.0417	25.098	5.20834	13.69	f
2017	18	25.079	16.0417	25.098	5.20834	15.17	f
2017	18	25.079	15	25.098	5.25	11.17	m
2017	18	25.079	15	25.098	5.25	13.45	m
2017	18	25.079	16.0417	25.098	4.20834	9.91	m
2017	18	25.079	16.0417	25.098	5.20834	10.71	m
2017	18	25.079	15	25.098	6.25	13.58	f
2017	18	25.079	15	25.098	5.20834	11.75	f
2017	18	25.079	14.5833	25.098	5.125	13.93	f
2017	18	25.079	14.5833	25.098	5.125	13.47	f
2017	18	25.079	15.5833	25.098	5.125	13.98	f
2017	18	25.079	15.5833	25.098	5.125	11.46	m
2017	18	25.079	14.5833	25.098	5.125	14.24	f
2017	18	25.079	15.5833	25.098	5.125	12.05	f
2017	18	25.079	13.625	25.098	5.08334	10.48	m
2017	18	25.079	13.625	25.098	5.08334	10.79	m
2017	18	25.079	14.5833	25.098	5.125	11.33	m
2017	18	25.079	14.5833	25.098	5.125	13.69	f
2017	18	25.079	14.5833	25.098	5.125	11.45	m
2017	18	25.079	14.5833	25.098	5.125	9.94	m
2017	18	25.079	14.5833	25.098	6.125	10.85	m
2017	18	25.079	14.5833	25.098	5.125	11.41	m
2017	18	25.079	15.5833	25.098	5.125	11.47	m
2017	18	25.079	15.5833	25.098	5.125	14.05	f
2017	18	25.079	16.5833	25.098	5.125	13.4	f
2017	18	25.079	14.5833	25.098	5.125	13.82	f
2017	18	25.079	15.5833	25.098	5.125	13.67	f
2017	18	25.079	16.5833	25.098	5.125	13.68	f
2017	18	25.079	12.625	25.098	6.08334	13.14	m
2017	18	25.079	14.5833	25.098	5.125	10.13	m
2017	18	25.079	15.5833	25.098	5.125	12.66	f
2017	18	25.079	14.5833	25.098	5.125	13.57	f
2017	18	25.079	15.5833	25.098	5.125	10.75	m
2017	18	25.079	16.5833	25.098	5.125	12.37	m
2017	18	25.079	14.5833	25.098	5.125	13.66	f
2017	18	25.079	14.5833	25.098	6.125	15.57	f
2017	18	25.079	14.5833	25.098	5.125	14.4	f
2017	18	25.079	15.5833	25.098	5.125	14.04	f
2017	18	25.079	15.5833	25.098	6.125	10.48	m
2017	18	25.079	14.5833	25.098	6.125	11.27	m
2017	18	25.079	16.5833	25.098	6.25	9.78	m
2017	18	25.079	13.5833	25.098	5.125	9.3	m
2017	18	25.079	14.5833	25.098	5.125	11.63	m
2017	18	28.001	12.5	27.901	4.33333	11.84	f
2017	18	28.001	13.5833	27.901	4.16667	11.49	f
2017	18	28.001	13.5833	27.901	4.16667	10.66	m
2017	18	28.001	13.2917	27.901	4.20833	14.52	f
2017	18	28.001	13.2917	27.901	4.20833	11.99	m
2017	18	28.001	16.2917	27.901	4.29166	9.59	m
2017	18	28.001	13.2917	27.901	4.20833	10.91	m
2017	18	28.001	13.4167	27.901	4.25	14.15	f
2017	18	28.001	15.4167	27.901	4.29166	11.85	m
2017	18	28.001	13.4167	27.901	4.25	10.45	m
2017	18	28.001	13.4167	27.901	4.25	11.69	f
2017	18	28.001	14.4167	27.901	4.20833	14.02	f
2017	18	28.001	12.4167	27.901	4.20833	10.43	m
2017	18	28.001	12.4167	27.901	4.20833	10.74	m
2017	18	28.001	13.4167	27.901	4.25	10.37	m
2017	18	28.001	14.2917	27.901	4.20833	9.07	m
2017	18	28.001	17.3333	27.901	4.20834	13.37	f
2017	18	28.001	13.2917	27.901	4.25	11.82	m
2017	18	28.001	14.2917	27.901	4.20833	11.01	m
2017	18	28.001	15.2917	27.901	4.29167	12.37	f
2017	18	28.001	13.3333	27.901	4.20833	9.64	m
2017	18	28.001	11.625	27.901	4.16666	11.21	m
2017	18	28.001	11.625	27.901	5.16666	12.88	m
2017	18	28.001	12.625	27.901	4.16666	14.36	f
2017	18	28.001	13.625	27.901	4.20833	11.93	m
2017	18	28.001	12.625	27.901	4.16666	13.59	f
2017	18	28.001	12.625	27.901	4.16666	12.98	m
2017	18	28.001	12.625	27.901	5.20833	11.06	m
2017	18	28.001	11.625	27.901	5.16666	11.92	m
2017	18	28.001	11.625	27.901	5.16666	15.29	f
2017	18	28.001	11.625	27.901	5.16666	14.69	f
2017	18	28.001	11.625	27.901	5.16666	10.65	m
2017	18	28.001	11.625	27.901	5.16666	13.72	f
2017	18	28.001	12.625	27.901	5.20833	11.41	m
2017	18	28.001	13.625	27.901	5.16666	11.07	m
2017	18	28.001	11.625	27.901	5.16666	10.21	m
2017	18	28.001	12.625	27.901	4.16666	12.99	m
2017	18	28.001	12.625	27.901	4.16666	10.59	f
2017	18	28.001	12.625	27.901	5.20833	14.62	f
2017	18	28.001	11.625	27.901	5.16666	11.3	m
2017	18	28.001	12.625	27.901	4.16666	13.58	f
2017	18	28.001	12.625	27.901	5.20833	15.14	f
2017	18	28.001	11.625	27.901	4.16666	11.4	m
2017	18	28.001	11.625	27.901	5.16666	13.11	f
2017	18	28.001	11.625	27.901	5.16666	14.48	f
2017	18	28.001	13.625	27.901	4.20833	12.97	f
2017	18	28.001	11.625	27.901	4.16666	11.96	m
2017	18	28.001	12.625	27.901	5.20833	13.22	f
2017	18	28.001	13.625	27.901	4.20833	13.78	f
2017	18	28.001	11.625	27.901	4.16666	12.53	f
2017	18	28.001	11.625	27.901	5.16666	14.43	f
2017	18	28.001	12.625	27.901	4.16666	10.9	m
2017	18	28.001	12.625	27.901	4.16666	14.19	f
2017	18	28.001	12.625	27.901	5.20833	14.88	f
2017	18	28.001	12.625	27.901	5.20833	14.34	f
2017	18	28.001	12.625	27.901	4.16666	12.72	f
2017	18	28.001	12.625	27.901	4.16666	11.51	m
2017	18	28.001	12.625	27.901	4.16666	11.49	m
2017	18	28.001	12.625	27.901	5.20833	11.37	m
2017	18	28.001	11.625	27.901	5.16666	11.19	m
2017	18	28.001	12.625	27.901	4.16666	14.41	f
2017	18	28.001	12.625	27.901	4.16666	14.19	f
2018	12	15.955	52.375	16.039	17.5833	13.03	f
2018	12	15.955	54.125	16.039	19	7.08	m
2018	12	15.955	50.1667	16.039	17.875	11	m
2018	12	15.955	53.9583	16.039	17	9.75	f
2018	12	15.955	52.125	16.039	18.8333	10.49	m
2018	12	15.955	52.125	16.039	17	10.22	m
2018	12	15.955	45.1667	16.039	17.625	13.48	f
2018	12	15.955	49.75	16.039	17	10.81	f
2018	12	18.741	31.3333	18.918	10	11.99	f
2018	12	18.741	31.3333	18.918	11	9.7	m
2018	12	18.741	31.125	18.918	10.0417	11.32	f
2018	12	18.741	31.125	18.918	10.0417	10.22	m
2018	12	18.741	32.1667	18.918	10	11.2	m
2018	12	18.741	33.1667	18.918	9.79166	9.09	m
2018	12	18.741	34.1667	18.918	9.79166	12.95	f
2018	12	18.741	34.1667	18.918	8.79166	13.7	f
2018	12	18.741	36.2083	18.918	9.83334	9.57	m
2018	12	18.741	30.0833	18.918	10.0833	10.95	m
2018	12	18.741	30.0833	18.918	10.0833	9	m
2018	12	18.741	30.0833	18.918	11.0833	11.4	m
2018	12	18.741	32.1667	18.918	10.7917	12.99	f
2018	12	18.741	29.2917	18.918	10.0417	10.6	f
2018	12	18.741	29.2917	18.918	10.0417	12.46	f
2018	12	18.741	31.3333	18.918	9	10.99	m
2018	12	18.741	32.3333	18.918	9.79166	10.06	m
2018	12	18.741	31.3333	18.918	9.79166	12.17	f
2018	12	18.741	32.3333	18.918	9.79166	12.61	f
2018	12	18.741	33.3333	18.918	9.91666	11.03	f
2018	12	18.741	31.125	18.918	9.79166	10.24	m
2018	12	18.741	32.125	18.918	9.91666	12.16	f
2018	12	18.741	32.875	18.918	10.0417	10.29	m
2018	12	18.741	33.875	18.918	10.9167	9.78	m
2018	12	21.92	20.3333	22.012	7.04166	11.86	f
2018	12	21.92	21.375	22.012	6	13.03	f
2018	12	21.92	21.375	22.012	7	12.68	f
2018	12	21.92	21.375	22.012	7	12.34	f
2018	12	21.92	21.375	22.012	7	12.15	f
2018	12	21.92	22.3333	22.012	6.83333	12.33	f
2018	12	21.92	22.3333	22.012	6.83333	11.5	f
2018	12	21.92	21.3333	22.012	6.83333	12.51	f
2018	12	21.92	21.3333	22.012	6.83333	12.73	m
2018	12	21.92	21.3333	22.012	6.83333	11.71	m
2018	12	21.92	22.2917	22.012	8.04167	10.8	f
2018	12	21.92	22.2917	22.012	8.04167	9.82	m
2018	12	21.92	23.3333	22.012	7	13.03	f
2018	12	21.92	20.1667	22.012	6.83333	10.55	f
2018	12	21.92	20.1667	22.012	7.79166	11.01	m
2018	12	21.92	21.125	22.012	8.04167	11.58	f
2018	12	21.92	22.1667	22.012	7	11.15	f
2018	12	21.92	22.1667	22.012	7	11.61	m
2018	12	21.92	24.125	22.012	6.83333	9.69	m
2018	12	21.92	22.2083	22.012	7.75	11.01	f
2018	12	21.92	22.2083	22.012	6.83334	11.21	f
2018	12	21.92	23.125	22.012	6.83333	10.81	f
2018	12	21.92	23.125	22.012	6.83333	12.46	f
2018	12	21.92	23.125	22.012	6.83333	11.1	f
2018	12	21.92	23.125	22.012	6.83333	12.45	f
2018	12	21.92	23.125	22.012	8.04167	10.31	f
2018	12	21.92	24.2083	22.012	6.95834	9.27	m
2018	12	21.92	24.2083	22.012	6.95834	12.16	f
2018	12	21.92	27.1667	22.012	6.83333	9.46	m
2018	12	21.92	20.3333	22.012	7.875	11.98	f
2018	12	21.92	21.375	22.012	7.75	9.3	m
2018	12	21.92	22.2917	22.012	8.04167	12.44	f
2018	12	21.92	23.1667	22.012	6.95834	11.52	f
2018	12	21.92	24.125	22.012	6.79166	14.07	f
2018	12	21.92	24.125	22.012	6.79166	12.33	f
2018	12	21.92	26.7083	22.012	6.41667	12.39	f
2018	12	21.92	19.9167	22.012	6.83333	12.21	f
2018	12	21.92	19.9167	22.012	6.83333	11.2	m
2018	12	21.92	19.9167	22.012	8.04167	9.39	m
2018	12	21.92	21	22.012	6.95834	11.74	f
2018	12	21.92	22	22.012	5.95834	9.46	m
2018	12	21.92	22.9583	22.012	6.79166	10.4	m
2018	12	25.157	15.25	24.987	4.08334	11.31	m
2018	12	25.157	15.25	24.987	5.08334	12.39	f
2018	12	25.157	14.25	24.987	5.08334	10.77	m
2018	12	25.157	14.25	24.987	7.125	9.03	m
2018	12	25.157	15.3333	24.987	4.91666	9.3	m
2018	12	25.157	15.3333	24.987	4.91666	12.53	f
2018	12	25.157	16.2917	24.987	5.08333	10.73	m
2018	12	25.157	16.2917	24.987	5.08333	10.67	m
2018	12	25.157	17.3333	24.987	5	13.87	f
2018	12	25.157	15.3333	24.987	4.91666	10.13	m
2018	12	25.157	15.3333	24.987	4.91666	14.16	f
2018	12	25.157	16.2917	24.987	5.08333	14.37	f
2018	12	25.157	17.3333	24.987	5.79166	9.27	f
2018	12	25.157	15.125	24.987	5.08333	10.06	m
2018	12	25.157	15.125	24.987	5.08333	14.01	f
2018	12	25.157	15.125	24.987	5.08333	13.05	f
2018	12	25.157	16.1667	24.987	5	11	m
2018	12	25.157	16.1667	24.987	5	11.47	f
2018	12	25.157	18.125	24.987	5.79167	12.36	f
2018	12	25.157	15.2917	24.987	4.83333	10.47	m
2018	12	25.157	15.2917	24.987	4.83333	14.31	f
2018	12	25.157	16.2917	24.987	5.79167	10.14	m
2018	12	25.157	16.2917	24.987	5.79167	12.33	f
2018	12	25.157	15.0833	24.987	5.79167	12.25	f
2018	12	25.157	15.0833	24.987	5.79167	10.08	m
2018	12	25.157	16.125	24.987	4.75	11.78	f
2018	12	25.157	16.125	24.987	4.75	12.3	f
2018	12	25.157	17.0833	24.987	5.08333	8.67	m
2018	12	25.157	18.0417	24.987	5.08334	12.24	f
2018	12	25.157	16.125	24.987	4.75	12.2	f
2018	12	25.157	16.125	24.987	6.04166	11.6	m
2018	12	25.157	17.0833	24.987	5.08333	10.4	m
2018	12	25.157	16.1667	24.987	4.83333	12.42	f
2018	12	25.157	18.9167	24.987	5.08333	11.84	f
2018	12	28.128	13.2083	27.981	3.125	12.89	f
2018	12	28.128	13.2083	27.981	4.08333	11.18	m
2018	12	28.128	13.2083	27.981	4.08333	12.21	m
2018	12	28.128	13.2083	27.981	4.08333	10.8	m
2018	12	28.128	14.25	27.981	4.04167	13.75	f
2018	12	28.128	12.2083	27.981	4.08333	12.47	m
2018	12	28.128	12.2083	27.981	4.08333	10.36	m
2018	12	28.128	13.25	27.981	4.04167	10.7	f
2018	12	28.128	13.25	27.981	4.04167	9.74	m
2018	12	28.128	13.25	27.981	4.04167	12.69	f
2018	12	28.128	13.25	27.981	4.04167	11.38	m
2018	12	28.128	13.25	27.981	4.04167	13.16	f
2018	12	28.128	13.25	27.981	5.08334	11.48	f
2018	12	28.128	13.125	27.981	4.04167	9.97	m
2018	12	28.128	13.125	27.981	4.04167	10.39	m
2018	12	28.128	13.125	27.981	4.04167	12.38	f
2018	12	28.128	13.125	27.981	4.04167	12.5	f
2018	12	28.128	14.125	27.981	3.95833	11.76	f
2018	12	28.128	14.125	27.981	3.95833	8.76	m
2018	12	28.128	14.125	27.981	5.08333	12.83	f
2018	12	28.128	15.125	27.981	4.08333	10.84	m
2018	12	28.128	12.0417	27.981	4.125	11.03	m
2018	12	28.128	12.0417	27.981	4.125	11.03	m
2018	12	28.128	12.0417	27.981	4.125	10.55	m
2018	12	28.128	12.0417	27.981	4.125	11.86	f
2018	12	28.128	13.125	27.981	4.04167	9.67	m
2018	12	28.128	13.125	27.981	4.04167	10.07	m
2018	12	28.128	13.125	27.981	4.04167	11.98	m
2018	12	28.128	14.125	27.981	3.95833	10.55	f
2018	12	28.128	12.0833	27.981	5.08333	11.23	m
2018	12	28.128	13.0833	27.981	4.08333	13.88	f
2018	12	28.128	13.0833	27.981	4.08333	13.64	f
2018	12	28.128	13.0833	27.981	4.08333	13.2	f
2018	12	28.128	13.0833	27.981	5.04167	13.1	f
2018	12	28.128	13.0833	27.981	4.08333	10.05	m
2018	12	28.128	13.0833	27.981	4.08333	11.4	f
2018	12	28.128	13.0833	27.981	4.08333	13.58	f
2018	12	28.128	13.0833	27.981	4.08333	9.55	m
2018	12	28.128	13.0833	27.981	4.08333	12.91	f
2018	12	28.128	13.0833	27.981	5.04167	11.93	f
2018	12	28.128	14.0833	27.981	4.04167	11.89	f
2018	12	28.128	13.0833	27.981	4.08333	9.72	m
2018	12	28.128	14.0833	27.981	4.04167	9.45	m
2018	12	28.128	16.125	27.981	3.79166	12.14	f
2018	18	15.723	49.25	15.987	16.9583	9.64	m
2018	18	15.723	53.9583	15.987	17	8.94	m
2018	18	15.723	58	15.987	16.7917	11.05	f
2018	18	15.723	62.0417	15.987	16.7083	9.82	m
2018	18	15.723	52.125	15.987	18.8333	12.34	f
2018	18	15.723	50.9167	15.987	18.8333	10.65	f
2018	18	15.723	54.7917	15.987	16.7917	8.96	m
2018	18	15.723	56.7083	15.987	16.875	11.31	f
2018	18	15.723	58.8333	15.987	18.5833	10.3	m
2018	18	15.723	54.7917	15.987	14.9583	8.89	m
2018	18	18.713	32.2083	19.021	10	10.86	m
2018	18	18.713	34.2083	19.021	10	13.25	f
2018	18	18.713	34.2083	19.021	11	11.23	f
2018	18	18.713	33.2083	19.021	8.95834	11.63	f
2018	18	18.713	35.1667	19.021	10.875	12.67	f
2018	18	18.713	30.0833	19.021	10.0833	10.11	m
2018	18	18.713	31.1667	19.021	10	10.21	f
2018	18	18.713	31.1667	19.021	10	14.15	f
2018	18	18.713	31.1667	19.021	10	9.78	m
2018	18	18.713	30.1667	19.021	10	10.87	m
2018	18	18.713	30.1667	19.021	10	15.13	f
2018	18	18.713	31.2083	19.021	9.95834	11.55	f
2018	18	18.713	31.2083	19.021	9.95834	10.16	m
2018	18	18.713	31.2083	19.021	9.95834	10.86	m
2018	18	18.713	32.2083	19.021	9.75	13.88	f
2018	18	18.713	32.2083	19.021	10.75	11.53	m
2018	18	18.713	33.1667	19.021	9.79166	10.14	f
2018	18	18.713	33.1667	19.021	9.79166	9.72	f
2018	18	18.713	29.3333	19.021	10	8.66	m
2018	18	18.713	31.375	19.021	10.75	9.1	m
2018	18	18.713	31.375	19.021	10.75	9.89	f
2018	18	18.713	32.3333	19.021	8.79166	14.34	f
2018	18	18.713	33.3333	19.021	10.875	9.2	m
2018	18	18.713	34.375	19.021	9.83334	9.04	m
2018	18	18.713	35.2083	19.021	11.0417	10.23	m
2018	18	18.713	33.3333	19.021	9.91666	11.09	f
2018	18	18.713	33.3333	19.021	10.875	10.15	m
2018	18	18.713	34.375	19.021	10.9167	10.82	m
2018	18	18.713	34.375	19.021	10.9167	12.66	f
2018	18	18.713	35.2083	19.021	10.0833	9.56	m
2018	18	18.713	35.2083	19.021	10.0833	10.2	m
2018	18	18.713	31.125	19.021	8.79166	10.69	m
2018	18	18.713	32.125	19.021	10.875	12.5	f
2018	18	18.713	33.1667	19.021	10.9167	9.64	m
2018	18	18.713	34	19.021	10.0833	11.95	f
2018	18	18.713	36.0833	19.021	9.875	11.62	f
2018	18	18.713	36.0833	19.021	9.875	13.7	f
2018	18	18.713	35.5	19.021	9.95834	10.32	f
2018	18	18.713	40.4167	19.021	9.70833	7.65	m
2018	18	21.727	23.2917	21.99	8.04167	11.79	f
2018	18	21.727	25.3333	21.99	6.875	13.81	f
2018	18	21.727	25.3333	21.99	7.79166	10.41	m
2018	18	21.727	25.3333	21.99	7.79166	13.11	f
2018	18	21.727	29.3333	21.99	6.79166	12.38	f
2018	18	21.727	23.2917	21.99	7.04167	12.83	f
2018	18	21.727	23.2917	21.99	7.04167	12.73	f
2018	18	21.727	24.3333	21.99	7.79166	9.9	m
2018	18	21.727	24.3333	21.99	7.79166	11.04	m
2018	18	21.727	24.3333	21.99	7.79166	13.7	f
2018	18	21.727	24.3333	21.99	7.79166	10.14	m
2018	18	21.727	22.125	21.99	5.83333	10.12	m
2018	18	21.727	22.125	21.99	7.04167	11.01	m
2018	18	21.727	22.125	21.99	7.04167	13.7	f
2018	18	21.727	23.1667	21.99	6.875	12.75	f
2018	18	21.727	24.125	21.99	6.83333	10.24	f
2018	18	21.727	24.125	21.99	6.83333	9.81	m
2018	18	21.727	24.125	21.99	8.04167	9.71	m
2018	18	21.727	25.2083	21.99	6.95834	12.54	f
2018	18	21.727	22.125	21.99	7.04167	9.75	m
2018	18	21.727	22.125	21.99	7.04167	12.38	f
2018	18	21.727	22.125	21.99	7.91667	11.77	f
2018	18	21.727	23.1667	21.99	6.875	12.67	f
2018	18	21.727	23.1667	21.99	6.875	11.8	m
2018	18	21.727	23.1667	21.99	7.79166	11.85	f
2018	18	21.727	25.2083	21.99	6.95834	10.99	f
2018	18	21.727	26.2083	21.99	6.95834	12.12	f
2018	18	21.727	21.125	21.99	7.91667	10.05	m
2018	18	21.727	22.1667	21.99	6.875	12.83	f
2018	18	21.727	22.1667	21.99	6.875	12.63	f
2018	18	21.727	23.125	21.99	8.04167	10.32	m
2018	18	21.727	24.2083	21.99	6.95834	12.07	f
2018	18	21.727	24.2083	21.99	7.95834	9.68	m
2018	18	21.727	25.2083	21.99	7.75	8.77	m
2018	18	21.727	26.1667	21.99	7.83333	11.21	m
2018	18	21.727	23.1667	21.99	7.75	10.13	m
2018	18	21.727	26.6667	21.99	6.45834	10.8	f
2018	18	21.727	26.6667	21.99	6.45834	11.45	f
2018	18	21.727	29.125	21.99	8	11.07	f
2018	18	21.727	22.9583	21.99	6.79166	10.92	m
2018	18	21.727	22.9583	21.99	7.83333	11.53	f
2018	18	21.727	23.9583	21.99	6.83333	10.02	m
2018	18	25.049	17.1667	25.031	4.95833	9.66	m
2018	18	25.049	17.1667	25.031	4.95833	10.62	m
2018	18	25.049	17.1667	25.031	4.95833	10.13	m
2018	18	25.049	19.2083	25.031	5	13.29	f
2018	18	25.049	16.2917	25.031	6.08333	13.5	f
2018	18	25.049	17.3333	25.031	5.04166	10.26	m
2018	18	25.049	17.3333	25.031	5.04166	9.22	m
2018	18	25.049	18.3333	25.031	5	9.29	m
2018	18	25.049	18.3333	25.031	5	8.09	m
2018	18	25.049	18.3333	25.031	6	13.41	f
2018	18	25.049	16.3333	25.031	5.04166	10.53	m
2018	18	25.049	17.3333	25.031	5	10.1	m
2018	18	25.049	17.3333	25.031	5	9.78	m
2018	18	25.049	17.3333	25.031	5	11.28	m
2018	18	25.049	18.2917	25.031	5.04167	11.55	f
2018	18	25.049	18.2917	25.031	5.04167	11.34	f
2018	18	25.049	20.3333	25.031	4.75	12.69	f
2018	18	25.049	21.2917	25.031	5.08333	12.26	f
2018	18	25.049	15.1667	25.031	5.04166	11.01	f
2018	18	25.049	17.125	25.031	5.04167	10.38	f
2018	18	25.049	19.1667	25.031	4.75	8.64	m
2018	18	25.049	16.125	25.031	6.04166	9.48	m
2018	18	25.049	17.0833	25.031	5.08333	10.49	m
2018	18	25.049	17.0833	25.031	5.08333	11.13	m
2018	18	25.049	18.0417	25.031	5.08334	12.18	f
2018	18	25.049	16.125	25.031	6.04166	8.89	m
2018	18	25.049	17.0833	25.031	4.75	10.18	m
2018	18	25.049	18.0417	25.031	5.08334	9.76	m
2018	18	25.049	19.0833	25.031	4.875	8.51	m
2018	18	25.049	19.0833	25.031	4.875	10.88	f
2018	18	25.049	20.125	25.031	6	11.7	f
2018	18	25.049	17.0833	25.031	5.08333	8.99	m
2018	18	25.049	17.0833	25.031	5.08333	11.37	f
2018	18	25.049	17.0833	25.031	6.04167	9.57	m
2018	18	25.049	18.0417	25.031	5.08334	11.74	f
2018	18	25.049	19.0833	25.031	5.83333	11.8	f
2018	18	27.618	13.1667	27.985	4.125	13.83	f
2018	18	27.618	13.1667	27.985	4.125	9.56	m
2018	18	27.618	13.1667	27.985	4.125	10.11	m
2018	18	27.618	13.1667	27.985	4.125	11.22	m
2018	18	27.618	14.25	27.985	4.04167	10.48	m
2018	18	27.618	14.25	27.985	4.04167	12.52	f
2018	18	27.618	14.25	27.985	4.04167	9.8	m
2018	18	27.618	15.2083	27.985	4.125	14.41	f
2018	18	27.618	13.0833	27.985	4.08334	12.16	m
2018	18	27.618	13.0833	27.985	4.08334	12.51	f
2018	18	27.618	13.0833	27.985	4.08334	10.28	m
2018	18	27.618	13.0833	27.985	5	10.85	m
2018	18	27.618	14.0833	27.985	4	13.01	f
2018	18	27.618	15.125	27.985	4.08333	10.27	m
2018	18	27.618	13.0833	27.985	4.08334	13.9	f
2018	18	27.618	13.0833	27.985	5	9.02	m
2018	18	27.618	14.0833	27.985	4	13.72	f
2018	18	27.618	14.0833	27.985	5.125	11.06	m
2018	18	27.618	14.0833	27.985	5.125	11.17	m
2018	18	27.618	14.0833	27.985	5.125	10.69	m
2018	18	27.618	15.125	27.985	4.08333	10.08	m
2018	18	27.618	17.0833	27.985	3.875	12.69	f
2018	18	27.618	13.25	27.985	5.125	9.39	m
2018	18	27.618	14.2917	27.985	4.08333	12.38	f
2018	18	27.618	14.2917	27.985	4.08333	10.85	m
2018	18	27.618	14.2917	27.985	4.08333	9.21	m
2018	18	27.618	15.25	27.985	4.08334	11.49	f
2018	18	27.618	15.25	27.985	4.08334	10.94	f
2018	18	27.618	15.25	27.985	4.08334	10.61	f
2018	18	27.618	15.25	27.985	4.08334	10.78	m
2018	18	27.618	13.25	27.985	5.125	11.2	f
2018	18	27.618	14.2917	27.985	4.08333	11.06	m
2018	18	27.618	14.2917	27.985	5.04167	12.01	f
2018	18	27.618	15.0417	27.985	3.875	12.66	f
2018	18	27.618	15.0417	27.985	3.875	10.27	m
2018	18	27.618	16.125	27.985	3.79166	12.87	f
2018	18	27.618	17.0833	27.985	3.79167	11.7	f
2018	18	27.618	17.0833	27.985	5.08333	11.93	f
2018	18	27.618	18.0417	27.985	3.79167	12.27	f
2018	18	27.618	18.0417	27.985	4.125	11.56	f
2018	18	27.618	14.0417	27.985	4.08334	10.4	m
2018	18	27.618	15.0417	27.985	3.875	11.6	f
2018	18	27.618	15.0417	27.985	3.875	10.26	m
2018	18	27.618	15.0417	27.985	4.875	9.6	m
2018	18	27.618	16.125	27.985	3.79166	8.36	m
2018	18	27.618	16.125	27.985	3.79166	11.41	f
